# Supplementary material for: Gene flow of common ash (Fraxinus excelsior L.) in a fragmented landscape
Source: PLoS One. 2017 Oct 20;12(10):e0186757. doi: 10.1371/journal.pone.0186757 (PMC5650178; doi:10.1371/journal.pone.0186757)
Supplement: S1 Table — (XLSX) [file pone.0186757.s001.xlsx]

## Sheet: Sheet1
Group ID		Sample ID	X	Y	Gender*	Seed Set**	FEMSATL11		Fp18437		Fp21064		FEMSATL19		FRESTSSR427		Fp12378		ASH2429		FEMSATL8		FRESTSSR279		FRESTSSR308		FRESTSSR528		Fp104136		Fp20456
CULTIVATED ADULTS	Genotype 1	P1	477939	5695841	m	0	191	203	302	304	234	240	186	192	256	272	169	179	249	249	147	175	229	235	200	200	280	280	162	162	182	182
		P2	477917	5695842	m	0	191	203	302	304	234	240	186	192	256	272	169	179	249	249	147	175	229	235	200	200	280	280	162	162	182	182
		P6	477841	5695858	m	0	191	203	302	304	234	240	186	192	256	272	169	179	249	249	147	175	229	235	200	200	280	280	162	162	182	182
		P7	477819	5695863	m	0	191	203	302	304	234	240	186	192	256	272	169	179	249	249	147	175	229	235	200	200	280	280	162	162	182	182
		P11	477783	5695871	m	0	191	203	302	304	234	240	186	192	256	272	169	179	249	249	147	175	229	235	200	200	280	280	162	162	182	182
		P12	477734	5695885	m	0	191	203	302	304	234	240	186	192	256	272	169	179	249	249	147	175	229	235	200	200	280	280	162	162	182	182
		P13	477726	5695889	m	0	191	203	302	304	234	240	186	192	256	272	169	179	249	249	147	175	229	235	200	200	280	280	162	162	182	182
		P15	477695	5695898	m	0	191	203	302	304	234	240	186	192	256	272	169	179	249	249	147	175	229	235	200	200	280	280	162	162	182	182
		P16	477638	5695907	m	0	191	203	302	304	234	240	186	192	256	272	169	179	249	249	147	175	229	235	200	200	280	280	162	162	182	182
		P17	477625	5695907	m	0	191	203	302	304	234	240	186	192	256	272	169	179	249	249	147	175	229	235	200	200	280	280	162	162	182	182
		P18	477607	5695907	m	0	191	203	302	304	234	240	186	192	256	272	169	179	249	249	147	175	229	235	200	200	280	280	162	162	182	182
		P19	477586	5695906	m	0	191	203	302	304	234	240	186	192	256	272	169	179	249	249	147	175	229	235	200	200	280	280	162	162	182	182
		P20	477572	5695905	m	0	191	203	302	304	234	240	186	192	256	272	169	179	249	249	147	175	229	235	200	200	280	280	162	162	182	182
		P21	477534	5695905	m	0	191	203	302	304	234	240	186	192	256	272	169	179	249	249	147	175	229	235	200	200	280	280	162	162	182	182
		P22	477525	5695905	m	0	191	203	302	304	234	240	186	192	256	272	169	179	249	249	147	175	229	235	200	200	280	280	162	162	182	182
		P23	477511	5695903	m	0	191	203	302	304	234	240	186	192	256	272	169	179	249	249	147	175	229	235	200	200	280	280	162	162	182	182
		P24	477438	5695898	m	0	191	203	302	304	234	240	186	192	256	272	169	179	249	249	147	175	229	235	200	200	280	280	162	162	182	182
		P25	477424	5695896	m	0	191	203	302	304	234	240	186	192	256	272	169	179	249	249	147	175	229	235	200	200	280	280	162	162	182	182
		P26	477412	5695896	m	0	191	203	302	304	234	240	186	192	256	272	169	179	249	249	147	175	229	235	200	200	280	280	162	162	182	182
		P27	477400	5695894	m	0	191	203	302	304	234	240	186	192	256	272	169	179	249	249	147	175	229	235	200	200	280	280	162	162	182	182
		P28	477387	5695893	m	0	191	203	302	304	234	240	186	192	256	272	169	179	249	249	147	175	229	235	200	200	280	280	162	162	182	182
		P29	477284	5695856	m	0	191	203	302	304	234	240	186	192	256	272	169	179	249	249	147	175	229	235	200	200	280	280	162	162	182	182
		P30	477373	5695892	m	0	191	203	302	304	234	240	186	192	256	272	169	179	249	249	147	175	229	235	200	200	280	280	162	162	182	182
		P31	477272	5695852	m	0	191	203	302	304	234	240	186	192	256	272	169	179	249	249	147	175	229	235	200	200	280	280	162	162	182	182
		P32	477260	5695846	m	0	191	203	302	304	234	240	186	192	256	272	169	179	249	249	147	175	229	235	200	200	280	280	162	162	182	182
		P33	477251	5695845	m	0	191	203	302	304	234	240	186	192	256	272	169	179	249	249	147	175	229	235	200	200	280	280	162	162	182	182
		P34	477237	5695840	m	0	191	203	302	304	234	240	186	192	256	272	169	179	249	249	147	175	229	235	200	200	280	280	162	162	182	182
		P35	477004	5695791	m	0	191	203	302	304	234	240	186	192	256	272	169	179	249	249	147	175	229	235	200	200	280	280	162	162	182	182
		P36	476990	5695791	m	0	191	203	302	304	234	240	186	192	256	272	169	179	249	249	147	175	229	235	200	200	280	280	162	162	182	182
		P37	476947	5695785	m	0	191	203	302	304	234	240	186	192	256	272	169	179	249	249	147	175	229	235	200	200	280	280	162	162	182	182
		P38	476929	5695791	m	0	191	203	302	304	234	240	186	192	256	272	169	179	249	249	147	175	229	235	200	200	280	280	162	162	182	182
		P39	476919	5695788	m	0	191	203	302	304	234	240	186	192	256	272	169	179	249	249	147	175	229	235	200	200	280	280	162	162	182	182
		P40	476901	5695793	m	0	191	203	302	304	234	240	186	192	256	272	169	179	249	249	147	175	229	235	200	200	280	280	162	162	182	182
		P41	476887	5695792	m	0	191	203	302	304	234	240	186	192	256	272	169	179	249	249	147	175	229	235	200	200	280	280	162	162	182	182
		P43	476967	5695776	m	0	191	203	302	304	234	240	186	192	256	272	169	179	249	249	147	175	229	235	200	200	280	280	162	162	182	182
		P44	477070	5695783	m	0	191	203	302	304	234	240	186	192	256	272	169	179	249	249	147	175	229	235	200	200	280	280	162	162	182	182
	Genotype 2	P45	477014	5695774	m	0	187	229	302	314	234	234	192	206	256	256	179	179	249	249	149	149	235	235	202	202	277	277	162	166	182	182
		P46	477024	5695775	m	0	187	229	302	314	234	234	192	206	256	256	179	179	249	249	149	149	235	235	202	202	277	277	162	166	182	182
		P47	477034	5695775	m	0	187	229	302	314	234	234	192	206	256	256	179	179	249	249	149	149	235	235	202	202	277	277	162	166	182	182
		P48	477044	5695776	m	0	187	229	302	314	234	234	192	206	256	256	179	179	249	249	149	149	235	235	202	202	277	277	162	166	182	182
		P49	477051	5695775	m	0	187	229	302	314	234	234	192	206	256	256	179	179	249	249	149	149	235	235	202	202	277	277	162	166	182	182
		P50	477064	5695773	m	0	187	229	302	314	234	234	192	206	256	256	179	179	249	249	149	149	235	235	202	202	277	277	162	166	182	182
		P51	477103	5695782	m	0	187	229	302	314	234	234	192	206	256	256	179	179	249	249	149	149	235	235	202	202	277	277	162	166	182	182
		P52	477113	5695782	m	0	187	229	302	314	234	234	192	206	256	256	179	179	249	249	149	149	235	235	202	202	277	277	162	166	182	182
		P53	477123	5695782	m	0	187	229	302	314	234	234	192	206	256	256	179	179	249	249	149	149	235	235	202	202	277	277	162	166	182	182
		P54	477133	5695784	m	0	187	229	302	314	234	234	192	206	256	256	179	179	249	249	149	149	235	235	202	202	277	277	162	166	182	182
		P55	477157	5695795	m	0	187	229	302	314	234	234	192	206	256	256	179	179	249	249	149	149	235	235	202	202	277	277	162	166	182	182
		P56	477264	5695834	m	0	187	229	302	314	234	234	192	206	256	256	179	179	249	249	149	149	235	235	202	202	277	277	162	166	182	182
		P57	477275	5695839	m	0	187	229	302	314	234	234	192	206	256	256	179	179	249	249	149	149	235	235	202	202	277	277	162	166	182	182
		P58	477283	5695843	m	0	187	229	302	314	234	234	192	206	256	256	179	179	249	249	149	149	235	235	202	202	277	277	162	166	182	182
		P59	477292	5695846	m	0	187	229	302	314	234	234	192	206	256	256	179	179	249	249	149	149	235	235	202	202	277	277	162	166	182	182
		P3	477879	5695848	h	1	191	195	306	306	234	234	188	208	256	256	179	179	249	249	175	181	235	235	200	200	277	280	162	162	182	182
		P4	477864	5695853	h	1	193	199	306	312	234	240	142	176	256	256	179	179	249	255	155	155	229	232	200	200	277	280	162	172	182	182
		P5	477853	5695855	h	1	183	201	306	308	234	234	190	192	256	256	179	179	249	255	157	159	232	235	196	200	277	280	156	164	182	182
		P8	477809	5695864	h	1	183	183	306	306	234	240	190	190	256	256	169	179	249	249	157	165	235	235	196	200	280	280	156	156	182	182
		P10	477794	5695868	m	0	185	195	306	314	234	240	192	208	256	256	169	179	249	249	189	189	235	235	200	200	271	280	164	164	182	182
		P14	477715	5695891	h	1	191	193	302	302	234	234	186	186	256	256	169	179	249	249	153	179	235	235	200	202	271	280	156	156	182	182
		P42	476865	5695785	h	1	183	187	302	306	234	234	180	186	252	256	169	169	249	249	157	159	232	235	200	200	280	286	162	164	182	182
NATIVE ADULTS		NA56	477134	5695536	m	0	193	201	302	306	234	234	190	196	256	256	169	179	249	249	169	179	235	238	196	200	280	280	162	162	182	182
		NA57	477134	5695532	m	0	183	191	302	304	234	234	168	198	256	256	179	179	249	255	155	165	235	235	196	200	277	280	162	162	182	182
		NA58	477137	5695530	h	1	191	201	302	302	234	234	190	192	256	256	169	179	249	255	167	167	235	235	200	202	280	280	162	164	182	182
		NA59	477128	5695524	m	0	193	193	306	306	234	234	168	196	256	256	169	179	249	249	147	165	235	235	196	200	280	304	156	162	182	182
		NA60	477143	5695468	h	0	183	187	302	302	240	240	190	192	224	256	179	179	249	249	157	159	235	235	200	202	280	280	164	164	182	182
		NA61	477132	5695466	h	1	183	199	306	308	234	234	142	186	256	256	179	179	249	249	149	149	232	235	200	200	280	280	162	166	182	182
		NA62	477122	5695461	h	1	183	191	302	308	234	240	142	196	256	256	179	179	249	249	189	189	235	235	200	200	280	280	156	166	182	182
		NA63	477126	5695461	0	0	183	191	302	306	234	234	142	192	256	256	179	179	249	249	157	177	235	235	200	200	280	280	162	166	182	182
		NA64	477120	5695483	f	1	191	193	304	304	234	234	168	186	256	272	179	179	249	249	155	155	232	235	200	200	280	280	162	164	182	182
		NA65	477118	5695487	f	1	183	193	304	306	234	240	186	190	256	272	179	179	249	255	155	163	235	235	200	200	280	280	162	162	182	182
		NA66a	477113	5695490	m	0	191	201	304	314	234	234	168	230	256	256	169	179	249	255	155	163	235	235	200	200	277	280	156	162	182	182
		NA66b	477114	5695489	m	0	185	191	302	312	234	234	168	208	256	256	179	179	249	255	163	167	235	235	200	200	277	280	164	164	182	182
		NA67	477118	5695493	h	1	183	193	302	304	234	234	188	190	256	256	179	179	249	249	155	157	232	235	200	200	277	280	162	164	182	182
		NA68	477112	5695493	m	0	193	205	302	308	234	234	168	186	256	272	179	179	249	255	167	167	235	235	200	200	280	280	156	164	182	182
		NA69	477115	5695493	m	0	191	209	302	302	234	234	190	192	256	256	169	179	249	255	159	167	235	235	198	200	277	280	162	164	182	182
		NA70	477115	5695492	h	1	183	191	304	312	234	234	168	186	256	272	179	179	249	249	155	159	235	235	200	200	280	280	164	164	182	182
		NA71	477109	5695495	m	0	185	199	302	302	234	234	180	192	256	256	179	179	249	249	149	167	232	238	200	200	277	280	156	162	182	182
		NA72	477105	5695496	h	1	191	201	302	306	234	234	168	196	256	272	169	179	249	249	155	189	232	235	200	202	277	280	162	162	182	182
		NA73	477106	5695498	h	0	191	193	302	306	234	240	186	190	256	272	179	179	249	249	161	167	232	235	196	200	271	277	164	166	182	182
		NA74	477102	5695500	h	1	185	193	304	312	234	234	168	168	256	272	179	179	249	249	155	159	235	235	200	200	280	280	162	162	182	182
		NA75	477098	5695500	h	1	191	191	302	304	234	234	144	168	256	256	179	179	249	249	155	157	235	235	196	200	280	280	162	164	182	182
		NA76	477095	5695498	f	1	191	199	302	302	234	240	168	180	256	256	179	179	249	249	167	177	235	235	200	200	280	280	162	166	182	182
		NA77	477087	5695495	h	1	193	217	306	306	234	234	188	196	256	256	179	179	249	249	155	165	235	235	196	200	280	280	162	162	182	182
		NA78	477087	5695504	0	0	193	225	302	306	234	234	144	168	256	256	179	179	249	249	153	161	232	235	196	202	280	280	162	164	182	182
		NA79	477084	5695508	h	0	191	193	306	306	234	234	196	196	256	256	179	179	249	255	147	165	235	235	196	200	277	280	156	164	182	182
		NA80	477082	5695507	h	0	183	193	302	306	234	234	168	182	256	256	169	179	249	249	161	179	235	235	196	200	277	280	162	164	182	182
		NA81	477074	5695506	m	0	187	205	302	302	234	234	182	192	224	256	179	179	249	255	159	169	238	238	196	202	280	280	156	156	182	182
		NA82	477059	5695509	h	1	185	193	306	306	234	234	198	208	256	256	169	179	249	249	147	159	235	235	196	200	277	280	166	166	182	182
		NA83	477052	5695516	h	0	191	203	302	306	234	234	182	186	256	256	179	179	249	249	149	169	232	235	200	202	280	280	156	162	182	182
		NA84	477054	5695514	h	1	185	193	302	302	234	240	186	208	256	256	179	179	249	249	159	161	235	238	196	200	277	280	166	166	182	182
		NA85	477052	5695516	h	0	205	233	302	306	234	234	192	192	256	256	179	179	255	255	159	193	235	235	200	200	280	280	162	162	182	182
		NA86	477048	5695520	h	0	185	193	302	306	234	240	168	182	256	256	179	179	249	249	149	159	235	238	200	200	271	280	156	166	182	182
		NA87	477056	5695520	h	0	183	193	302	302	234	240	142	190	256	256	179	179	249	249	161	165	235	235	196	200	271	280	162	164	182	182
		NA88	477051	5695526	h	1	191	193	304	306	234	234	142	190	256	256	169	179	249	255	161	179	235	238	196	200	280	286	162	164	182	182
		NA89	477049	5695525	m	0	205	211	302	302	234	234	168	192	256	256	169	179	249	255	157	169	235	235	200	200	280	280	162	166	182	182
		NA90	477040	5695521	h	1	185	201	306	306	234	234	182	186	256	256	179	179	249	249	157	159	232	238	200	200	280	280	162	164	182	182
		NA91	477041	5695510	f	1	183	193	302	302	234	234	196	208	256	256	169	179	249	255	173	189	235	238	196	196	277	280	156	156	182	182
		NA92	477042	5695509	f	1	183	193	302	306	234	234	182	196	256	256	179	179	249	249	147	159	232	235	196	202	271	280	156	166	182	182
		NA93	477045	5695516	f	1	185	191	302	306	234	234	182	196	256	256	179	179	249	255	147	169	235	238	196	200	280	304	156	162	182	182
		NA94	477021	5695523	f	1	183	193	302	302	234	240	182	196	256	256	179	179	249	249	173	189	235	238	200	202	280	304	156	156	182	182
		NA95	477013	5695545	m	0	191	205	306	306	234	234	196	198	256	256	179	179	249	249	149	187	232	235	196	200	271	280	156	162	182	182
		NA96	477007	5695556	m	0	183	201	306	306	234	240	192	198	256	256	169	179	249	255	159	189	235	235	200	200	271	286	156	156	182	182
		NA97	477010	5695552	f	1	191	193	302	306	234	234	186	196	256	256	169	179	249	255	189	189	235	235	200	200	277	280	156	156	182	182
		NA98	477008	5695554	h	0	183	193	302	306	234	234	182	196	256	256	169	179	249	255	147	173	235	238	200	202	277	280	156	156	182	182
		NA99	477007	5695561	h	1	201	203	306	306	234	234	192	194	256	256	179	179	249	249	153	189	232	235	200	200	280	280	156	162	182	182
		NA100	477005	5695568	m	0	183	191	302	306	234	234	192	196	256	256	179	179	249	249	147	189	232	238	196	200	280	280	156	162	182	182
		NA101	476999	5695569	f	1	187	191	302	306	240	240	168	186	224	256	179	179	249	249	159	189	235	238	200	202	271	280	156	156	182	182
		NA103	476987	5695570	m	0	187	191	302	302	234	240	186	192	224	256	179	179	249	249	159	169	235	238	200	202	271	280	156	162	182	182
		NA104	476982	5695571	m	0	191	207	302	302	234	234	186	192	252	256	179	179	249	249	163	169	232	235	200	200	280	280	156	162	182	182
		NA105	476945	5695625	m	0	191	199	302	306	234	234	168	186	256	256	179	179	249	249	167	177	235	235	196	200	277	298	162	162	182	182
		NA106	476980	5695544	f	1	185	193	302	302	234	234	196	208	256	256	179	179	249	249	159	189	235	235	196	200	280	304	156	162	182	182
		NA107	476988	5695555	m	0	187	195	302	306	234	240	168	192	224	256	179	179	249	249	159	169	235	238	202	202	280	280	162	162	182	182
		NA108	476995	5695542	m	0	183	225	304	306	234	240	192	196	256	256	169	179	249	249	169	173	235	235	196	200	280	280	156	162	182	182
		NA109	476977	5695529	m	0	193	199	306	312	234	234	192	192	256	256	169	179	249	249	167	177	235	235	200	202	280	280	156	162	182	182
		NA110	476980	5695519	h	1	199	205	302	306	234	234	192	192	256	256	169	179	249	249	163	177	232	235	200	200	280	280	162	162	182	182
		NA111	476987	5695512	h	0	185	193	302	306	234	234	192	192	256	256	179	179	249	249	177	179	232	235	200	200	280	280	162	166	182	182
		NA112	476984	5695510	h	1	189	193	302	306	234	240	188	192	256	256	179	179	249	249	177	179	232	235	200	200	271	280	162	166	182	182
		NA113	476981	5695511	m	0	183	199	306	306	234	240	190	192	252	256	169	179	249	249	177	191	232	235	200	200	280	280	162	166	182	182
		NA114	476977	5695513	f	1	199	205	306	306	234	240	186	192	256	256	169	179	249	249	163	163	232	232	200	200	280	280	162	162	182	182
		NA115	476975	5695511	h	1	191	199	304	306	234	234	186	192	256	256	179	179	249	249	155	177	235	235	200	200	280	280	156	162	182	182
		NA116	476984	5695502	m	0	199	201	306	306	234	234	192	196	256	256	179	179	249	249	177	187	232	235	200	200	280	280	156	162	182	182
		NA117	476990	5695497	h	1	199	205	306	306	234	234	192	196	256	256	179	179	249	249	159	177	232	235	200	202	280	280	162	164	182	182
		NA118	476994	5695495	h	1	193	199	306	312	234	234	188	192	256	256	179	179	249	249	163	163	235	235	200	200	280	280	162	162	182	182
		NA119	476989	5695492	f	1	191	199	306	312	234	240	188	192	256	256	179	179	249	249	163	177	232	235	200	200	280	280	162	162	182	182
		NA120	476990	5695487	f	1	185	193	302	306	234	240	192	208	256	256	169	179	249	249	163	177	232	235	200	200	277	280	162	162	182	182
		NA121	476991	5695486	h	1	193	193	306	306	234	234	192	196	256	256	179	179	249	255	147	163	235	235	200	200	277	280	156	162	182	182
		NA122	477004	5695476	f	1	185	193	304	306	234	234	186	192	256	256	179	179	249	249	163	177	232	232	200	200	271	280	162	166	182	182
		NA123	477002	5695479	m	0	191	193	302	306	234	234	192	192	256	256	169	179	249	249	167	177	232	235	200	202	277	280	162	166	182	182
		NA124	477002	5695481	f	1	183	199	302	306	234	234	186	192	256	256	179	179	249	249	177	177	232	235	198	200	280	280	162	166	182	182
		NA125	477007	5695480	h	1	183	199	306	306	234	240	190	192	256	256	179	179	249	249	163	177	232	235	200	200	280	280	162	162	182	182
		NA126	477005	5695486	f	1	193	231	306	306	234	234	190	192	256	256	179	179	249	249	149	163	235	235	200	202	271	280	162	162	182	182
		NA127	477010	5695478	m	0	191	193	306	306	234	234	192	192	256	256	179	179	249	249	177	177	235	235	196	200	280	280	162	162	182	182
		NA128	477008	5695475	m	0	183	193	302	306	234	234	188	192	256	256	179	179	249	249	177	193	235	235	200	200	280	280	162	162	182	182
		NA129	477008	5695480	m	0	199	215	302	306	234	234	192	196	256	256	169	179	249	249	177	183	232	235	200	200	280	280	162	162	182	182
		NA130	477003	5695484	0	0	193	203	304	306	234	246	192	196	256	256	169	179	249	249	149	177	232	235	200	200	280	280	162	162	182	182
		NA131	477015	5695479	m	0	199	207	302	306	234	240	186	192	256	256	179	179	249	249	149	177	232	235	200	200	280	280	162	166	182	182
		NA132	477016	5695483	f	1	199	207	302	306	234	234	186	192	256	256	169	179	249	249	177	179	235	235	200	200	280	280	162	162	182	182
		NA133	477006	5695485	f	1	191	195	302	306	240	240	192	192	256	256	179	179	249	249	169	189	235	238	200	202	271	280	156	162	182	182
		NA134	477010	5695483	m	0	187	193	302	306	234	240	192	192	224	256	179	179	249	249	159	177	235	238	200	202	280	280	162	162	182	182
		NA135	477011	5695478	h	0	193	195	306	306	234	240	192	192	256	256	179	179	249	249	169	177	235	238	200	202	280	280	162	162	182	182
		NA136	477003	5695471	m	0	183	199	302	306	234	234	192	208	256	256	169	179	249	249	159	177	232	232	200	200	277	280	162	162	182	182
		NA137	477015	5695473	m	0	189	193	306	312	234	234	144	192	256	256	179	179	249	249	163	163	235	235	200	202	277	280	162	162	182	182
		NA138	477076	5695450	h	1	193	239	306	306	234	234	180	192	256	256	169	179	249	249	165	177	232	235	200	200	280	280	162	166	182	182
		NA139	477085	5695453	h	1	183	191	302	306	234	240	192	196	256	256	179	179	249	255	147	157	235	235	196	200	277	280	164	166	182	182
		NA140	477104	5695448	m	0	183	185	302	306	234	234	190	208	256	256	179	179	249	249	149	157	235	235	200	200	280	280	162	164	182	182
		NA141	477103	5695441	f	1	185	205	302	302	234	234	188	190	256	256	179	179	249	249	157	161	235	235	200	202	277	280	162	164	182	182
		NA142	477100	5695442	f	1	183	183	302	302	234	234	190	198	256	256	179	179	249	249	157	165	235	235	200	200	280	280	164	166	182	182
		NA143	477113	5695434	f	1	185	235	302	314	234	234	192	196	256	256	179	179	249	249	147	157	235	235	196	200	280	280	162	164	182	182
		NA144	477119	5695430	h	1	183	193	302	312	234	234	186	190	256	256	179	179	249	249	157	163	232	235	200	200	280	280	162	166	182	182
		NA145	477109	5695463	h	0	185	211	302	306	234	234	192	208	256	256	169	179	249	249	149	157	235	235	200	200	280	286	164	164	182	182
		NA146	477112	5695472	h	1	193	201	306	306	234	234	168	196	256	256	179	179	249	249	165	167	235	235	200	200	277	280	156	162	182	182
		NA147	477112	5695479	m	0	193	193	302	302	234	234	188	190	256	272	179	179	249	255	149	167	235	235	200	200	280	280	156	164	182	182
		NA148	477110	5695479	f	1	209	211	302	312	234	234	190	192	256	256	179	179	249	249	169	169	235	235	200	200	277	280	162	170	182	182
		NA149	477114	5695481	f	1	191	191	302	302	234	234	188	188	256	256	179	179	255	255	167	167	232	235	200	200	277	280	162	162	182	182
		NA150	477088	5695473	f	1	193	193	302	306	234	240	180	188	256	256	169	179	249	255	165	165	235	235	198	200	280	286	156	162	182	182
		NA151	477097	5695481	h	0	199	203	304	306	234	234	168	196	256	264	169	179	249	249	165	165	235	235	200	200	280	298	162	164	182	182
		NA152	477094	5695483	h	1	193	193	306	312	234	234	180	190	224	256	169	179	249	249	165	179	232	235	200	202	277	277	162	164	182	182
		NA153	477102	5695492	h	1	191	193	302	304	234	234	168	190	256	272	179	179	249	255	155	167	235	235	200	200	277	280	162	164	182	182
		NA154	477102	5695484	f	1	191	191	304	314	234	234	144	188	256	256	179	179	249	249	155	155	235	235	196	200	280	280	164	164	182	182
		NA155	477100	5695481	f	1	191	191	302	304	234	234	190	208	256	272	179	179	249	255	155	167	235	235	200	200	277	280	162	164	182	182
		NA156	477097	5695480	h	1	183	193	304	312	234	240	180	186	256	256	179	179	249	249	155	159	235	235	200	200	271	280	162	162	182	182
		NA157	477097	5695486	h	0	191	193	306	306	234	234	168	186	256	256	179	179	249	249	165	165	235	235	200	202	280	280	156	162	182	182
		NA158	477091	5695481	m	0	183	193	306	306	234	240	180	208	256	256	179	179	249	249	165	169	235	235	200	200	277	280	162	162	182	182
		NA159	477089	5695481	h	1	191	191	302	306	234	234	186	190	256	272	179	179	249	255	167	177	235	235	200	200	280	298	162	164	182	182
		NA161	477086	5695487	h	1	193	205	304	310	234	234	168	188	256	272	179	179	249	249	155	181	235	235	200	200	280	286	162	164	182	182
		NA162	477089	5695489	f	1	199	199	306	306	234	234	168	180	256	256	179	179	249	249	163	165	235	235	200	202	277	286	162	166	182	182
		NA163	477040	5695498	m	0	183	191	302	306	234	234	180	182	256	256	169	179	249	249	169	177	235	235	200	202	271	280	156	162	182	182
		NA164	477039	5695497	m	0	185	185	302	306	234	234	182	208	256	256	169	179	249	249	157	169	235	235	200	202	280	280	156	156	182	182
		NA165	477039	5695501	f	1	183	193	302	306	234	240	196	208	256	256	179	179	249	249	147	159	235	238	200	202	280	304	166	166	182	182
		NA166	477043	5695508	f	1	185	193	306	306	234	240	186	196	256	256	179	179	249	249	153	187	235	235	196	200	271	280	156	162	182	182
		NA167	477039	5695505	m	0	185	193	302	306	234	240	198	208	256	256	179	179	249	255	147	159	235	238	196	202	277	280	156	166	182	182
		NA168	477025	5695510	m	0	201	205	302	306	234	234	186	196	256	256	169	179	249	249	159	169	235	235	196	200	280	280	156	156	182	182
		NA169	477027	5695494	f	1	193	199	306	306	234	240	188	188	256	256	169	179	249	249	163	193	232	235	200	200	280	280	162	162	182	182
		NA170	477026	5695491	m	0	185	191	306	306	234	234	192	192	256	256	179	179	249	249	177	177	232	235	200	200	271	280	162	162	182	182
		NA171	477022	5695496	f	1	199	203	306	312	234	240	186	192	256	256	179	179	249	249	163	165	235	235	196	200	280	280	162	162	182	182
		NA172	477041	5695487	f	1	191	193	306	306	234	240	186	198	256	256	179	179	249	249	187	195	235	235	196	196	271	280	156	164	182	182
		NA173	476995	5695523	f	1	185	191	302	306	234	240	186	196	256	256	179	179	249	249	187	189	235	235	196	200	271	280	156	156	182	182
		NA174	476995	5695515	h	0	183	201	306	306	234	234	186	196	256	256	179	179	249	249	167	187	235	235	200	200	277	280	156	156	182	182
		NA175	477013	5695497	f	1	183	191	302	306	234	240	144	196	256	256	179	179	249	249	165	189	235	235	196	202	277	280	156	164	182	182
		NA176	477009	5695488	m	0	191	199	302	306	234	234	186	192	256	256	169	179	249	249	149	163	235	235	196	200	280	280	162	162	182	182
		NA177	477020	5695488	m	0	193	193	306	308	234	234	192	218	256	256	179	179	249	249	145	163	232	235	200	202	271	280	156	162	182	182
		NA178	477026	5695487	h	1	191	199	306	306	234	234	192	198	256	256	179	179	249	255	177	179	232	235	200	200	271	280	156	162	182	182
		NA179	477027	5695484	h	1	193	193	306	306	234	234	192	196	256	256	179	179	249	249	177	177	232	235	200	200	280	280	162	162	182	182
		NA180	477031	5695484	h	1	193	203	306	306	234	234	186	192	256	256	179	179	249	255	163	163	235	235	196	200	280	280	162	162	182	182
		NA181	477034	5695485	h	0	183	193	306	308	234	234	190	192	256	256	179	179	249	249	177	177	232	235	196	200	280	298	156	162	182	182
		NA182	477036	5695488	m	0	189	199	302	306	234	234	186	192	256	256	179	179	249	249	157	177	232	235	196	200	277	280	162	162	182	182
		NA183	477026	5695488	f	1	185	223	304	306	234	234	192	192	256	256	179	179	249	249	163	165	232	235	200	202	271	280	156	162	182	182
		NA184	477105	5695346	f	0	185	191	302	302	234	234	192	192	256	256	179	179	249	249	157	157	235	235	200	202	280	286	162	166	182	182
		NA185	477160	5695221	h	0	193	193	306	306	234	234	180	192	256	256	169	179	249	249	155	157	235	235	196	196	280	280	156	164	182	182
		NA186	477083	5695511	0	0	191	201	302	306	234	234	168	208	256	256	179	179	249	249	161	161	235	235	196	196	277	286	162	162	182	182
		NA187	477081	5695512	h	0	183	193	306	308	234	234	168	192	256	256	179	179	249	255	155	165	235	235	196	196	277	286	162	164	182	182
		NA322	477114	5695496	h	1	191	229	304	306	234	234	168	176	256	272	179	179	249	252	155	157	232	235	196	200	277	280	162	162	182	182
		NA323	476993	5695491	m	0	193	203	304	306	234	234	190	192	256	256	169	179	249	249	147	177	232	235	200	202	277	280	162	162	182	182
		NA324	477029	5695494	f	1	193	193	306	306	234	240	180	208	252	272	179	179	249	255	157	177	232	235	200	202	280	280	162	162	182	182
		NA325	477049	5695514	h	1	185	193	302	306	234	240	182	198	256	256	179	179	249	249	147	159	232	235	196	196	277	280	156	156	182	182
		NA330	477043	5695509	0	0	183	193	302	302	234	234	196	208	256	256	179	179	249	255	147	173	232	238	196	200	277	280	156	156	182	182
		NA331	477034	5695482	f	1	183	193	302	302	234	234	190	192	256	256	179	179	249	249	177	177	232	235	196	200	280	298	156	162	182	182
		NA332	477014	5695477	h	1	199	199	302	302	234	234	192	192	256	256	169	179	249	249	163	167	232	232	200	200	271	280	162	162	182	182
		NA333	476972	5695504	m	0	183	199	306	314	234	240	188	192	256	256	179	179	249	249	157	163	232	235	200	200	280	286	162	162	182	182
		NA334	477028	5695477	0	0	183	199	306	306	234	240	180	192	252	256	169	179	249	249	163	191	232	235	200	200	280	286	162	166	182	182
		NA335	477107	5695491	0	0	193	203	302	310	234	234	190	190	256	272	179	179	249	255	155	155	235	235	200	202	277	280	156	164	182	182
		NA336	477105	5695491	0	0	185	191	302	302	234	234	190	190	256	256	169	179	249	255	159	167	235	235	200	200	277	280	156	164	182	182
		NB188	476991	5695812	0	0	185	191	302	302	234	240	192	196	256	256	169	179	249	255	149	157	235	235	200	200	277	280	162	162	182	182
		NB189	476989	5695812	0	0	187	193	302	306	234	240	192	196	256	256	169	179	249	255	149	159	235	235	200	202	280	280	162	164	182	182
		NB190	476991	5695810	h	0	187	211	302	306	234	240	172	186	256	256	169	179	249	249	149	149	235	235	200	200	280	280	164	164	182	182
		NB191	476988	5695810	h	0	191	211	306	306	234	240	172	186	256	256	169	179	249	249	153	153	232	235	200	202	280	280	164	166	182	182
		NB192	476988	5695808	m	0	191	193	302	302	234	240	192	196	256	256	169	179	249	255	149	157	235	235	200	200	277	280	162	164	182	182
		NB193	476988	5695812	0	0	185	191	302	306	234	240	192	196	256	256	169	179	249	255	149	159	235	235	200	202	280	280	156	156	182	182
		NB194	476989	5695811	h	0	187	191	302	302	234	240	186	196	256	272	169	179	249	249	147	149	229	235	200	200	280	280	162	164	182	182
		NB195	476988	5695811	0	0	185	187	302	306	234	240	192	196	256	256	169	179	249	249	149	159	235	235	200	200	280	280	162	162	182	182
		NB196	476988	5695812	m	0	185	191	302	306	234	240	172	200	256	256	169	179	249	255	149	159	235	235	200	200	280	280	156	164	182	182
		NB197	476986	5695812	0	0	183	187	306	312	234	240	172	208	256	256	179	179	249	249	153	167	235	235	200	200	280	280	156	156	182	182
		NB198	476985	5695811	0	0	185	191	302	306	234	240	192	196	256	256	169	179	249	255	153	157	235	235	200	202	280	280	156	164	182	182
		NB199	476986	5695811	0	0	183	191	302	302	234	240	188	196	256	256	179	179	249	249	149	157	235	235	200	200	280	280	162	164	182	182
		NB200	476985	5695814	0	0	185	187	306	306	234	240	172	200	256	256	169	179	249	255	153	159	235	235	200	200	280	280	162	164	182	182
		NB201	476987	5695814	0	0	187	193	306	306	234	240	192	196	256	256	169	179	249	255	153	159	235	235	200	200	280	280	156	156	182	182
		NB202	476984	5695812	h	0	191	191	302	306	234	240	172	192	256	256	169	179	249	249	147	153	235	235	200	200	280	280	162	162	182	182
		NB203	476987	5695815	h	0	185	191	302	306	234	240	196	196	256	256	169	179	249	255	153	157	232	235	200	200	280	280	162	164	182	182
		NB204	476986	5695813	0	0	187	195	302	306	234	240	196	206	256	256	179	179	249	249	149	149	232	235	200	202	271	280	162	164	182	182
		NB205	476985	5695818	f	1	191	211	302	306	234	240	172	186	256	256	169	179	249	249	149	149	235	235	200	202	277	280	164	164	182	182
		NB206	476983	5695815	0	0	187	235	302	302	234	240	172	198	256	256	179	179	249	249	149	179	235	235	200	200	280	280	156	156	182	182
		NB207	476984	5695817	0	0	191	193	302	306	234	240	172	192	256	256	169	179	249	249	149	159	235	235	200	200	280	280	156	164	182	182
		NB208	476987	5695815	0	0	191	193	302	306	234	240	192	196	256	256	169	179	249	249	153	157	235	235	200	200	280	280	156	164	182	182
		NB209	476987	5695809	0	0	183	191	302	302	234	240	172	186	256	256	179	179	249	249	149	185	235	235	200	200	280	280	166	166	182	182
		NB210	476987	5695807	0	0	191	223	302	302	234	240	172	186	256	256	179	179	249	249	149	165	232	235	200	200	280	280	164	164	182	182
		NB211	476988	5695808	0	0	185	191	302	302	234	240	172	200	256	256	169	179	249	255	149	157	235	235	200	200	277	280	162	162	182	182
		NB213	476988	5695802	f	1	187	191	302	306	234	240	172	192	256	256	169	179	249	249	147	153	235	235	200	200	280	280	162	164	182	182
		NB214	476985	5695801	f	0	187	191	302	306	234	240	172	192	256	256	169	179	249	249	147	153	235	235	200	200	280	280	162	164	182	182
		NB215	476983	5695808	0	0	191	199	302	306	240	240	172	208	256	256	169	179	249	249	149	163	232	235	200	200	280	280	166	166	182	182
		NB217	476983	5695815	0	0	183	187	302	302	234	240	186	196	256	256	179	179	249	249	149	165	235	235	200	200	277	280	164	164	182	182
		NB218	476984	5695814	m	0	191	223	302	302	234	240	198	198	256	256	179	179	249	249	149	153	235	235	200	200	280	280	162	164	182	182
		NB219	476984	5695818	0	0	191	201	302	302	240	240	186	196	256	256	179	179	249	249	149	159	235	235	196	200	280	280	164	164	182	182
		NB220	476985	5695820	0	0	183	187	302	302	234	240	188	196	256	256	179	179	249	249	149	157	235	235	200	200	280	280	164	166	182	182
		NB222	476982	5695817	0	0	191	191	302	306	240	240	172	192	256	256	179	179	249	249	153	175	235	235	200	200	280	280	162	164	182	182
		NB223	476983	5695817	0	0	183	187	302	306	234	240	172	172	256	256	179	179	249	249	149	155	235	235	200	200	280	283	156	156	182	182
		NB224	476977	5695821	m	0	187	201	302	302	234	240	172	186	256	256	179	179	249	249	149	165	235	235	196	200	277	280	164	164	182	182
		NB225	476976	5695816	m	0	183	187	302	306	240	240	172	198	256	256	169	179	249	255	153	161	232	235	200	200	280	280	156	156	182	182
		NB227	476977	5695817	0	0	187	191	302	306	234	240	172	186	256	256	169	179	249	249	149	173	235	235	200	200	280	286	162	162	182	182
		NB234	476977	5695804	0	0	187	201	302	306	234	240	172	186	256	256	179	179	249	249	153	165	235	235	196	200	277	280	164	164	182	182
		NB235	476977	5695805	0	0	185	191	302	306	234	240	186	196	256	256	169	179	249	249	153	153	235	235	200	200	280	280	162	162	182	182
		NB236	476975	5695804	0	0	187	187	306	306	234	240	172	182	256	256	169	179	249	249	153	177	232	235	200	200	280	280	156	156	182	182
		NB238	476972	5695806	f	1	191	193	306	312	234	240	172	188	252	256	169	179	249	255	153	165	235	235	200	200	280	280	162	164	182	182
		NB239	476969	5695806	f	1	191	203	306	306	234	240	172	186	256	256	179	179	249	249	153	153	232	235	200	200	280	286	156	164	182	182
		NB240	476970	5695807	h	0	185	191	302	306	234	240	172	192	256	256	169	179	249	255	153	159	235	235	200	202	277	280	162	164	182	182
		NB241	476973	5695809	0	0	185	191	306	306	234	240	192	196	256	256	169	179	249	255	153	159	235	235	200	202	280	280	162	164	182	182
		NB242	476973	5695809	0	0	187	193	306	306	234	240	196	200	256	256	169	179	249	255	153	159	235	235	200	202	277	280	156	156	182	182
		NB243	476975	5695811	h	0	187	203	302	304	240	240	172	192	256	256	169	179	249	249	147	153	229	235	200	200	280	280	162	164	182	182
		NB244	476969	5695812	0	0	183	191	302	306	234	240	172	192	256	256	179	179	249	249	153	157	235	235	200	200	277	280	162	164	182	182
		NB245	476969	5695817	h	0	187	223	306	306	234	240	172	182	256	256	169	179	249	249	153	157	235	235	200	200	277	280	166	166	182	182
		NB246	476970	5695818	0	0	187	191	302	304	234	240	172	186	256	272	179	179	249	249	149	149	229	235	200	200	280	280	162	164	182	182
		NB247	476966	5695835	f	1	191	193	302	314	234	240	172	192	256	256	169	179	249	249	149	165	235	235	200	202	280	280	166	166	182	182
		NB248	476978	5695833	0	0	191	203	302	302	240	240	172	186	256	272	169	179	249	249	147	149	229	235	200	200	280	280	162	162	182	182
		NB249	476983	5695819	m	0	191	193	306	312	234	240	186	196	256	256	179	179	249	255	153	165	235	235	200	202	271	280	164	166	182	182
		NC251	477105	5696034	m	0	183	211	302	306	234	234	192	194	256	256	169	179	249	249	157	157	232	235	200	202	277	280	164	166	182	182
		NC289	477084	5696022	m	0	185	193	302	306	234	234	198	208	256	256	169	179	249	255	159	189	232	235	196	196	280	304	166	166	182	182
		NC292	477050	5695986	h	1	191	201	302	302	234	234	186	192	256	256	169	179	249	249	163	165	235	235	196	196	277	286	164	164	182	182
		NC293	477055	5695988	f	1	185	201	306	306	234	234	186	196	256	256	179	179	249	249	159	163	235	235	196	200	277	280	156	156	182	182
		NC294	477051	5695989	0	0	183	183	302	306	234	234	180	192	256	256	169	169	249	249	157	159	235	235	200	202	280	286	162	166	182	182
		NC295	477051	5695993	m	0	183	207	306	306	234	234	186	192	256	256	169	179	249	249	163	189	232	235	200	202	271	280	166	166	182	182
		NC296	477048	5695998	0	0	183	191	306	306	234	234	186	186	256	256	179	179	237	249	145	189	232	235	196	202	277	280	156	162	182	182
		NC298	477054	5695997	h	0	183	185	302	302	234	234	182	192	256	256	169	179	249	249	157	159	232	235	196	202	280	298	162	164	182	182
		NC299	477047	5696000	f	1	183	189	302	314	234	234	180	186	256	256	169	179	249	249	157	161	232	235	200	202	277	280	156	162	182	182
		NC300	477061	5696001	m	0	183	185	302	306	234	234	186	186	252	256	179	179	249	249	157	157	232	235	200	202	280	280	166	166	182	182
		NC306	477060	5696002	0	0	183	187	302	312	234	240	168	192	256	256	169	179	249	249	157	157	232	235	200	202	277	280	156	166	182	182
		NC307	477061	5696002	m	0	183	243	306	306	234	234	144	192	256	256	179	179	249	249	185	189	232	235	200	202	280	298	162	166	182	182
		NC308	477062	5696004	0	0	183	193	306	306	234	234	186	190	256	256	169	169	249	249	157	189	232	235	196	202	274	280	162	166	182	182
		NC311	477067	5696004	0	0	183	193	302	302	234	234	186	190	256	256	169	179	249	249	157	189	235	235	200	202	277	280	156	162	182	182
		NC313	477066	5696013	0	0	183	205	302	306	234	234	190	190	256	256	169	179	249	249	157	159	235	235	200	202	280	280	162	162	182	182
		NC314	477042	5695988	m	0	195	201	306	306	234	234	196	208	256	256	169	179	249	255	163	179	235	235	200	200	280	280	162	162	182	182
		NC321	477088	5696020	m	0	183	193	302	306	234	234	192	192	256	256	179	179	249	249	187	189	232	235	200	202	280	280	162	162	182	182
SEEDLINGS		TRA1	477112	5.69549e+06			193	201	306	310	234	240	192	196	256	256	179	179	249	249	165	165	235	235	200	200	277	277	156	156	182	182
		TRA2	477096	5.6955e+06			183	191	302	304	234	240	168	180	256	256	179	179	249	255	155	167	235	235	196	200	280	280	162	162	182	182
		TRA11	477093	5.6955e+06			191	193	304	306	234	234	182	190	256	256	179	179	249	255	149	161	235	238	196	200	271	280	162	166	182	182
		TRA32	477082	5.6955e+06			185	193	306	314	234	234	186	188	256	256	179	179	249	249	157	169	232	235	196	196	277	280	156	166	182	182
		TRA34	477081	5.6955e+06			185	193	302	302	234	240	190	196	256	272	179	179	249	249	167	167	235	235	196	200	280	280	156	164	182	182
		TRA35	477081	5.6955e+06			183	185	306	312	234	234	144	180	256	256	179	179	249	249	159	159	232	235	196	200	271	277	162	162	182	182
		TRA43	477080	5.6955e+06			183	193	306	306	234	234	180	192	252	256	169	179	249	249	177	191	232	235	200	200	280	298	162	162	182	182
		TRA44	477080	5.6955e+06			183	199	302	302	240	240	168	186	256	256	179	179	249	255	157	177	235	235	200	200	280	280	162	166	182	182
		TRA48	477080	5.6955e+06			183	185	302	302	234	240	182	198	256	256	169	179	249	249	173	173	235	235	196	202	280	280	156	164	182	182
		TRA50	477080	5.6955e+06			185	191	302	302	234	234	182	192	256	256	179	179	249	249	159	189	235	235	196	200	271	271	156	162	182	182
		TRA51	477080	5.6955e+06			191	193	302	306	234	234	190	196	256	256	169	179	249	255	165	167	235	235	200	202	280	286	162	162	182	182
		TRA67	477077	5.6955e+06			183	183	302	306	234	234	180	196	252	256	179	179	249	249	163	189	232	235	200	200	286	304	156	162	182	182
		TRA68	477077	5.6955e+06			183	231	302	304	234	234	186	186	256	256	179	179	249	249	165	165	232	235	196	200	280	286	156	162	182	182
		TRA69	477077	5.6955e+06			183	185	302	306	234	234	182	192	256	256	179	179	249	249	155	167	235	238	200	200	277	280	156	156	182	182
		TRA73	477076	5.6955e+06			183	191	302	306	234	234	190	196	256	256	179	179	249	249	173	179	235	235	200	200	280	298	164	164	182	182
		TRA74	477076	5.6955e+06			185	193	304	306	234	234	192	192	256	256	169	179	249	249	155	177	235	235	200	200	271	286	162	162	182	182
		TRA83	477076	5.6955e+06			193	193	306	306	234	234	186	186	256	256	169	179	249	249	147	147	235	238	196	196	277	280	156	166	182	182
		TRA85	477075	5.6955e+06			191	201	304	314	234	234	190	208	256	272	179	179	249	255	155	189	232	235	200	202	277	280	162	162	182	182
		TRA87	477075	5.6955e+06			183	191	306	306	234	234	192	196	256	256	169	179	249	249	163	187	235	235	196	200	280	280	156	162	182	182
		TRA89	477075	5.6955e+06			183	191	302	304	234	234	172	196	256	256	179	179	249	255	171	189	235	235	196	196	271	280	156	162	182	182
		TRA92	477074	5.6955e+06			193	199	306	314	234	234	180	196	256	256	169	179	249	249	157	191	232	238	196	200	280	286	156	162	182	182
		TRA93	477074	5.6955e+06			193	195	306	306	234	234	142	180	224	256	179	179	249	249	163	177	232	235	200	202	280	286	162	162	182	182
		TRA96	477074	5.6955e+06			191	193	306	312	234	234	186	196	256	256	179	179	249	249	165	167	235	235	196	200	280	280	162	162	182	182
		TRA104	477069	5.69551e+06			191	193	302	302	234	240	176	190	256	256	169	179	249	249	159	167	235	235	196	200	277	280	164	164	182	182
		TRA105	477068	5.69551e+06			191	193	302	306	234	240	196	208	256	256	179	179	249	255	147	191	232	235	196	200	271	280	156	156	182	182
		TRA107	477067	5.69551e+06			201	201	306	310	234	234	180	192	256	256	179	179	249	249	165	165	232	235	200	200	277	280	166	166	182	182
		TRA109	477067	5.69551e+06			193	203	302	304	234	234	142	186	256	256	169	179	249	249	161	169	235	238	196	200	280	280	156	164	182	182
		TRA111	477076	5.6955e+06			183	199	306	306	234	240	180	190	252	256	169	179	249	249	163	177	235	235	196	200	280	298	162	166	182	182
		TRA112	477075	5.6955e+06			193	193	306	306	234	234	180	190	256	256	169	179	249	249	177	177	235	235	200	200	280	280	156	166	182	182
		TRA115	477066	5.69551e+06			183	185	306	306	234	234	182	208	256	256	179	179	249	249	157	159	235	235	202	202	280	280	156	156	182	182
		TRA121	477064	5.69551e+06			189	191	306	306	234	234	186	196	256	256	179	179	249	249	147	149	235	235	196	200	280	280	162	166	182	182
		TRA122	477064	5.69551e+06			191	193	302	306	234	234	190	196	256	256	179	179	249	255	147	167	235	235	196	200	280	286	156	162	182	182
		TRA123	477063	5.69551e+06			191	193	306	314	234	240	186	188	256	256	169	179	249	249	159	193	232	235	200	200	277	280	162	164	182	182
		TRA124	477063	5.69551e+06			185	193	306	306	234	234	186	192	256	256	179	179	249	249	187	187	235	235	196	200	280	280	156	162	182	182
		TRA126	477061	5.69551e+06			193	193	302	302	234	234	182	208	256	256	179	179	249	255	173	189	232	238	196	200	280	280	156	156	182	182
		TRA138	477041	5.69552e+06			199	201	306	312	234	240	168	208	256	256	169	179	249	249	141	163	232	235	200	200	280	280	162	166	182	182
		TRA139	477041	5.69552e+06			199	199	306	306	234	240	188	192	256	256	169	179	249	255	163	163	235	235	200	200	277	280	162	166	182	182
		TRA141	477040	5.69552e+06			185	199	302	302	234	234	192	208	256	256	169	169	249	249	157	169	232	235	196	200	280	280	156	162	182	182
		TRA146	477040	5.69552e+06			193	199	302	306	234	240	180	186	256	272	179	179	249	255	149	157	235	235	200	202	280	280	162	162	182	182
		TRA153	477039	5.69552e+06			183	185	302	302	234	234	186	196	256	256	169	179	249	249	159	169	235	238	200	202	280	280	162	162	182	182
		TRA154	477039	5.69552e+06			193	193	306	306	234	234	190	196	256	256	169	179	249	255	179	179	220	235	200	200	277	280	156	162	182	182
		TRA157	477027	5.69552e+06			183	183	302	302	234	234	190	192	256	256	179	179	249	249	157	193	235	235	200	200	277	280	162	164	182	182
		TRA160	477026	5.69552e+06			183	185	302	306	234	234	196	208	256	256	179	179	249	249	159	169	235	235	196	196	280	304	156	156	182	182
		TRA161	477026	5.69552e+06			191	193	302	306	234	234	192	196	256	256	179	179	249	249	189	193	235	235	200	202	280	280	162	164	182	182
		TRA168	477026	5.69552e+06			183	193	306	306	234	234	190	196	256	256	179	179	249	249	163	177	235	235	200	200	280	280	156	162	182	182
		TRA171	477024	5.69552e+06			193	193	302	302	234	240	182	188	256	256	179	179	249	255	149	189	235	235	200	202	280	280	164	164	182	182
		TRA190	477022	5.69552e+06			199	199	306	306	234	234	192	192	256	256	169	169	249	249	163	177	235	235	200	202	280	280	156	162	182	182
		TRA197	477021	5.69552e+06			183	193	302	304	234	240	196	208	256	256	169	179	249	249	173	189	235	235	196	200	280	304	162	162	182	182
		TRA210	477020	5.69552e+06			183	189	302	306	234	234	192	192	256	256	179	179	249	249	157	157	232	232	196	196	280	298	156	156	182	182
		TRA211	477020	5.69552e+06			193	205	306	306	234	240	186	196	256	256	169	179	249	249	163	163	232	235	200	200	277	280	162	162	182	182
		TRA215	477020	5.69552e+06			191	199	306	306	234	234	190	192	256	256	179	179	249	249	163	163	235	235	200	200	280	280	162	162	182	182
		TRA216	477020	5.69552e+06			183	191	302	306	234	240	196	196	256	256	179	179	249	249	149	189	235	238	196	202	271	280	156	156	182	182
		TRA217	477020	5.69552e+06			185	199	306	306	234	240	192	194	256	256	179	179	249	249	161	163	232	235	200	200	280	280	162	162	182	182
		TRA218	477020	5.69552e+06			183	193	304	306	234	234	142	208	256	256	169	179	249	249	161	169	235	235	196	200	280	280	164	164	182	182
		TRA219	477020	5.69552e+06			187	193	302	302	240	240	180	188	256	256	179	179	249	249	155	179	232	235	200	200	271	277	156	162	182	182
		TRA221	477020	5.69552e+06			183	205	302	306	234	234	144	192	256	256	179	179	249	249	149	163	235	235	196	200	280	295	162	162	182	182
		TRA223	477019	5.69553e+06			183	199	306	306	240	240	192	192	256	272	169	169	249	249	177	177	232	232	200	202	280	280	162	162	182	182
		TRA234	477016	5.69553e+06			183	191	302	306	234	234	182	192	256	256	179	179	249	249	163	189	235	238	200	200	280	280	156	162	182	182
		TRA237	477016	5.69553e+06			189	191	306	306	234	234	188	192	256	256	179	179	249	249	177	177	232	235	196	200	271	280	162	162	182	182
		TRA252	477013	5.69553e+06			193	199	302	306	234	240	182	190	252	256	179	179	249	249	173	191	232	238	200	202	280	280	156	162	182	182
		TRA254	477013	5.69553e+06			191	199	306	314	234	234	190	192	256	256	179	179	249	249	157	179	235	235	196	200	280	286	162	162	182	182
		TRA255	477013	5.69553e+06			193	193	302	306	234	240	192	196	256	256	179	179	249	249	173	177	235	235	202	202	280	280	166	166	182	182
		TRA257	477013	5.69553e+06			193	223	306	306	234	234	186	192	256	256	179	179	249	249	167	177	232	235	196	200	271	280	162	162	182	182
		TRA258	477013	5.69553e+06			183	183	302	314	234	240	192	196	256	256	179	179	249	249	157	173	235	235	200	200	280	280	162	162	182	182
		TRA259	477013	5.69553e+06			193	203	302	306	234	240	186	192	256	256	179	179	249	249	163	167	235	235	200	202	277	277	162	162	182	182
		TRA260	477012	5.69553e+06			185	185	304	306	234	234	188	192	256	256	169	179	249	249	141	163	232	235	196	200	280	280	156	162	182	182
		TRA261	477012	5.69553e+06			193	203	302	306	234	240	196	208	256	256	169	179	249	249	149	177	232	235	200	200	274	277	156	162	182	182
		TRA265	477012	5.69553e+06			187	199	306	306	234	240	176	192	256	256	169	179	249	255	155	163	232	235	200	200	280	295	162	162	182	182
		TRA267	477012	5.69553e+06			193	205	306	306	234	234	192	192	256	256	179	179	249	249	177	191	232	235	200	200	280	280	162	162	182	182
		TRA271	477010	5.69553e+06			193	199	302	306	234	240	168	192	256	256	169	179	249	249	161	163	232	232	200	202	277	280	162	162	182	182
		TRA272	477010	5.69553e+06			193	193	302	306	234	240	192	192	256	272	169	179	249	249	177	177	232	232	200	202	277	280	166	166	182	182
		TRA273	477010	5.69553e+06			189	199	302	312	234	234	188	192	256	256	169	179	249	249	167	179	232	235	200	200	271	280	162	166	182	182
		TRA274	477010	5.69553e+06			193	199	306	306	234	234	192	192	256	272	179	179	249	249	155	155	232	235	200	202	280	280	162	162	182	182
		TRA275	477010	5.69553e+06			193	193	306	312	234	240	180	192	256	272	179	179	249	255	167	177	235	235	202	202	280	280	162	162	182	182
		TRA276	477010	5.69553e+06			191	193	302	306	234	234	192	208	256	256	179	179	249	249	167	189	235	235	200	200	277	280	166	166	182	182
		TRA278	477010	5.69553e+06			193	199	306	306	234	234	192	192	256	256	179	179	249	249	163	167	232	235	200	200	271	280	162	162	182	182
		TRA292	477008	5.69553e+06			199	201	302	306	234	234	144	192	256	256	179	179	249	255	165	179	232	235	196	200	280	280	156	162	182	182
		TRA293	477008	5.69553e+06			191	191	304	312	234	234	142	188	256	256	169	179	249	249	149	161	235	238	200	200	277	280	156	162	182	182
		TRA295	477009	5.69553e+06			183	189	306	312	234	240	174	192	256	256	179	179	249	249	167	177	232	235	196	200	280	280	164	166	182	182
		TRA296	477009	5.69553e+06			199	201	306	306	234	234	196	196	256	256	179	179	249	249	159	187	232	232	200	200	280	280	156	162	182	182
		TRA298	477008	5.69553e+06			189	199	306	314	234	240	188	208	256	256	179	179	249	249	155	177	232	235	200	202	280	280	156	166	182	182
		TRA299	477008	5.69553e+06			193	193	304	306	234	234	192	196	256	256	179	179	249	249	165	177	232	235	200	200	271	277	162	162	182	182
		TRA300	477008	5.69553e+06			183	193	306	306	234	234	170	192	256	256	179	179	249	255	149	177	232	235	200	200	271	277	162	166	182	192
		TRA301	477008	5.69553e+06			193	205	302	306	234	234	192	192	256	256	179	179	249	249	163	177	235	235	200	200	280	280	162	162	182	182
		TRA302	477008	5.69553e+06			201	205	302	306	234	240	186	188	256	256	179	179	249	249	157	159	232	232	200	200	280	286	162	164	182	182
		TRA303	477008	5.69553e+06			183	205	302	306	234	240	180	196	256	256	179	179	249	249	177	177	235	235	196	202	277	280	156	164	182	182
		TRA305	477008	5.69553e+06			183	193	302	306	234	240	180	182	256	256	179	179	249	249	169	189	235	238	200	200	277	280	156	162	182	182
		TRA307	477008	5.69553e+06			187	191	306	314	234	240	186	186	256	256	179	179	249	255	169	187	232	235	196	202	271	280	156	162	182	182
		TRA324	477007	5.69553e+06			191	203	302	306	234	234	142	186	256	256	169	179	249	255	165	179	235	235	200	202	280	286	162	164	182	182
		TRA329	477006	5.69553e+06			193	193	306	308	234	234	192	196	256	256	179	179	249	249	167	167	232	232	196	200	277	298	162	162	182	182
		TRA331	477006	5.69553e+06			193	225	302	304	234	240	196	196	256	256	179	179	249	249	173	189	235	235	196	200	280	280	162	162	182	182
		TRA332	477006	5.69553e+06			193	199	306	312	234	234	192	192	256	256	169	169	249	249	167	177	232	235	200	202	280	280	156	162	182	182
		TRA333	477005	5.69553e+06			195	199	302	306	234	234	192	192	224	256	179	179	249	249	163	169	235	235	200	202	280	280	162	162	182	182
		TRA335	477005	5.69553e+06			191	193	302	302	234	234	144	192	256	256	179	179	249	249	189	193	235	235	200	202	277	280	156	162	182	182
		TRA337	477005	5.69553e+06			193	193	306	306	234	234	208	208	256	256	179	179	249	249	159	177	232	238	196	200	277	280	156	166	182	182
		TRA338	477005	5.69553e+06			183	193	306	308	234	240	190	192	256	256	179	179	249	249	177	179	232	235	196	200	280	298	156	162	182	182
		TRA340	477005	5.69553e+06			193	205	306	312	234	234	192	192	256	256	179	179	249	249	167	177	232	235	200	202	280	280	162	162	182	182
		TRA345	477004	5.69553e+06			183	193	302	304	234	234	196	196	256	256	169	179	249	249	159	173	235	235	196	200	280	304	156	162	182	182
		TRA347	477004	5.69553e+06			185	225	302	306	234	234	192	196	256	256	169	179	249	249	159	169	235	235	196	200	280	304	162	162	182	182
		TRA348	477004	5.69553e+06			185	225	302	304	234	240	186	192	256	256	169	179	249	249	173	189	235	235	200	200	280	280	156	156	182	182
		TRA349	477004	5.69553e+06			191	191	302	306	234	234	192	196	256	256	169	179	249	249	165	167	232	235	196	200	277	277	164	166	182	182
		TRA354	477004	5.69553e+06			193	199	306	308	234	240	168	192	256	256	169	179	249	249	147	163	235	235	196	200	280	280	162	162	182	182
		TRA355	477003	5.69553e+06			183	199	302	306	234	234	144	192	256	256	179	179	249	249	177	189	235	235	202	202	277	280	162	164	182	182
		TRA357	477004	5.69553e+06			191	193	306	312	234	234	144	192	256	256	169	179	249	249	165	167	235	235	196	200	277	280	156	156	182	182
		TRA358	477004	5.69553e+06			183	191	306	312	234	234	194	196	256	256	169	179	249	249	149	165	235	235	196	200	277	280	162	164	182	182
		TRA359	477003	5.69553e+06			189	201	302	306	234	234	188	188	256	256	179	179	249	255	179	179	232	235	200	202	271	280	162	162	182	182
		TRA361	477003	5.69553e+06			199	205	306	312	234	234	192	196	256	256	179	179	249	249	149	165	232	235	196	200	280	280	162	162	182	182
		TRA362	477003	5.69553e+06			193	199	306	312	234	240	186	192	256	256	179	179	249	249	163	167	232	235	200	200	280	280	156	162	182	182
		TRA364	477003	5.69553e+06			185	193	306	306	234	234	186	192	256	256	179	179	249	255	163	163	232	235	200	200	271	277	162	162	182	182
		TRA365	477003	5.69553e+06			193	199	306	306	234	240	192	192	256	256	179	179	249	249	177	177	235	235	196	200	280	280	162	162	182	182
		TRA367	477003	5.69553e+06			183	193	306	306	234	240	144	192	256	256	169	179	249	249	165	167	232	235	200	202	277	280	156	166	182	182
		TRA369	477003	5.69553e+06			193	205	306	306	234	240	176	192	256	256	179	179	249	249	173	177	232	235	202	202	280	280	156	162	182	182
		TRA376	477003	5.69553e+06			183	193	304	314	234	234	192	192	256	256	179	179	249	249	157	163	232	235	200	200	280	286	162	162	182	182
		TRA377	477003	5.69553e+06			183	205	306	306	234	240	188	192	256	256	179	179	249	249	165	169	232	235	200	202	280	280	162	162	182	182
		TRA379	477003	5.69553e+06			187	199	302	312	234	240	192	192	256	256	179	179	249	249	165	165	232	235	200	200	280	280	162	170	182	182
		TRA383	477002	5.69553e+06			193	199	302	306	234	240	192	196	256	256	179	179	249	249	173	177	235	235	202	202	280	280	156	156	182	182
		TRA384	477002	5.69553e+06			193	199	302	306	234	234	144	192	256	256	179	179	249	249	159	177	232	232	202	202	271	280	162	162	182	182
		TRA385	477002	5.69553e+06			183	193	302	306	234	234	168	182	256	256	169	179	249	249	147	173	235	235	196	200	280	304	156	162	182	182
		TRA386	477002	5.69553e+06			185	187	302	306	234	234	168	208	224	256	179	179	249	249	159	169	235	238	196	202	280	280	156	162	182	182
		TRA394	477001	5.69553e+06			199	205	306	306	234	240	192	192	256	256	169	179	249	249	163	177	232	235	200	200	280	280	156	162	182	182
		TRA395	477001	5.69553e+06			199	199	306	314	234	240	188	190	256	256	179	179	249	249	157	177	232	235	200	200	280	280	162	162	182	182
		TRA396	477000	5.69553e+06			193	205	302	306	234	240	192	194	256	256	169	179	249	249	163	163	235	235	200	202	280	280	162	162	182	182
		TRA397	477000	5.69553e+06			187	191	302	306	234	240	196	198	256	256	179	179	249	249	177	189	232	235	196	202	277	280	162	164	182	182
		TRA398	477000	5.69553e+06			191	193	302	302	234	240	170	188	256	256	179	179	249	255	179	193	232	235	196	200	280	280	162	166	182	182
		TRA400	477000	5.69553e+06			183	191	304	306	234	234	176	186	256	256	169	179	249	249	155	157	232	235	200	200	277	280	162	162	182	182
		TRA406	477000	5.69553e+06			203	205	306	306	234	240	190	192	256	256	169	179	249	255	163	163	232	235	200	200	280	280	162	162	182	182
		TRA408	477000	5.69553e+06			183	199	302	306	234	240	182	190	252	256	169	179	249	249	173	177	232	238	200	202	280	304	156	166	182	182
		TRA409	476999	5.69553e+06			183	185	306	306	234	234	182	186	224	256	169	179	249	255	145	177	232	235	196	200	271	280	162	162	182	182
		TRA410	476999	5.69553e+06			197	199	306	306	234	234	188	196	256	256	179	179	249	249	159	161	232	235	200	202	280	280	162	162	182	182
		TRA415	476998	5.69553e+06			199	199	306	314	234	234	192	192	256	256	179	179	249	249	157	163	232	232	200	200	280	286	162	162	182	182
		TRA418	476997	5.69553e+06			183	199	302	306	234	240	190	192	256	256	169	179	249	249	163	163	232	232	200	200	280	280	162	166	182	182
		TRA420	476997	5.69553e+06			185	201	302	306	234	234	196	196	256	256	179	179	249	249	187	189	235	235	200	200	280	280	156	156	182	182
		TRA425	476996	5.69553e+06			201	205	306	306	234	234	192	192	256	256	179	179	249	249	177	177	232	235	200	200	280	280	156	164	182	182
		TRA435	476993	5.69553e+06			187	199	306	306	234	240	186	198	256	256	179	179	249	249	163	177	232	235	196	200	280	280	162	162	182	182
		TRA438	476991	5.69554e+06			185	187	302	306	234	234	186	208	256	256	179	179	249	249	165	189	235	235	196	202	271	280	156	156	182	182
		TRA439	476991	5.69554e+06			185	205	306	306	234	240	180	196	256	256	179	179	249	249	157	187	232	235	196	200	271	271	156	166	182	182
		TRA440	476991	5.69554e+06			191	207	304	306	234	234	186	204	256	256	179	179	249	255	155	157	232	235	200	200	277	280	156	166	182	182
		TRA442	476990	5.69554e+06			199	207	304	312	234	234	192	196	256	256	179	179	249	249	155	163	235	235	200	202	280	286	162	162	182	182
		TRA444	476987	5.69554e+06			189	193	306	306	234	240	188	192	256	256	169	179	249	249	177	177	235	235	200	200	271	280	156	162	182	182
		TRA445	476987	5.69554e+06			191	193	306	308	234	240	196	218	256	256	179	179	249	249	145	165	235	235	196	200	280	280	156	156	182	182
		TRB446	477015	5.69548e+06			185	193	302	306	234	234	144	192	256	256	179	179	249	249	163	193	235	235	196	200	280	280	162	166	182	182
		TRB447	477015	5.69548e+06			185	193	302	306	234	234	190	192	256	256	179	179	249	249	155	177	232	232	200	202	280	280	162	166	182	182
		TRB448	477015	5.69548e+06			205	205	306	306	234	234	192	206	256	256	179	179	249	249	159	163	235	235	196	200	280	280	156	156	182	182
		TRB449	477015	5.69548e+06			195	205	302	306	234	240	168	192	224	256	179	179	249	249	159	163	232	235	200	202	280	280	162	162	182	182
		TRB450	477015	5.69548e+06			193	199	306	306	234	234	192	200	256	256	169	179	249	249	159	177	232	232	200	200	280	280	162	162	182	182
		TRB451	477015	5.69548e+06			183	199	306	306	234	240	192	192	256	256	169	169	249	249	163	177	232	232	200	200	280	280	162	166	182	182
		TRB452	477015	5.69548e+06			191	205	306	306	234	240	168	192	256	256	169	179	249	249	163	177	232	235	200	202	277	280	162	162	182	182
		TRB453	477013	5.69549e+06			185	193	302	302	234	240	196	208	256	256	179	179	249	249	169	173	235	238	202	202	280	304	156	156	182	182
		TRB454	477012	5.69549e+06			185	189	306	306	234	234	192	192	256	256	179	179	249	249	147	177	232	235	200	200	280	280	162	166	182	182
		TRB455	477012	5.69549e+06			183	205	306	306	240	240	186	192	252	256	169	179	249	249	163	177	232	232	200	200	280	280	162	162	182	182
		TRB456	477012	5.69549e+06			183	193	304	306	234	234	192	192	256	256	179	179	249	249	177	183	232	235	196	200	280	280	162	164	182	182
		TRB457	477012	5.69549e+06			199	199	306	306	234	240	192	208	256	272	169	179	249	249	141	177	232	235	202	202	280	280	162	166	182	182
		TRB458	477011	5.69549e+06			183	199	306	312	234	234	192	196	256	256	179	179	249	255	177	191	235	235	196	200	280	286	162	162	182	182
		TRB459	477011	5.69549e+06			187	193	306	306	234	234	192	192	256	256	179	179	249	249	163	177	232	235	200	200	280	280	162	162	182	182
		TRB460	477011	5.69549e+06			193	193	302	306	234	234	190	192	256	256	179	179	249	249	177	193	235	235	200	200	280	280	162	162	182	182
		TRB461	477011	5.69549e+06			183	199	306	306	234	234	180	198	256	256	179	179	249	249	163	179	232	235	200	200	271	280	162	162	182	182
		TRB462	477011	5.69549e+06			191	199	306	306	234	234	182	192	256	256	169	179	249	255	145	145	232	235	200	200	271	280	162	166	182	182
		TRB463	477011	5.69549e+06			193	205	302	302	234	240	186	192	256	256	169	179	249	249	163	165	232	232	200	200	280	280	156	162	182	182
		TRB464	477011	5.69549e+06			185	191	306	306	234	234	186	196	256	256	169	179	249	249	177	181	232	235	196	200	280	280	164	166	182	182
		TRB465	477011	5.69549e+06			193	193	302	306	234	234	192	192	256	256	179	179	249	249	177	193	232	235	200	200	271	280	162	162	182	182
		TRB466	477011	5.69549e+06			183	185	302	306	234	234	186	208	256	256	179	179	249	249	159	167	235	235	196	200	280	280	156	156	182	182
		TRB467	477011	5.69549e+06			199	205	306	306	234	234	186	192	256	256	169	179	249	249	173	177	232	235	200	200	280	280	162	162	182	182
		TRB468	477010	5.69549e+06			183	191	306	306	234	234	190	192	256	256	179	179	249	249	177	177	235	235	196	196	280	298	162	162	182	182
		TRB469	477010	5.69549e+06			191	199	302	306	234	234	190	192	256	256	179	179	249	249	167	177	232	235	200	202	277	280	162	162	182	182
		TRB470	477010	5.69549e+06			201	231	306	306	234	234	186	192	256	256	179	179	249	249	149	167	235	235	200	200	271	277	156	162	182	182
		TRB471	477010	5.69549e+06			191	199	306	306	234	234	192	192	256	256	179	179	249	249	177	177	235	235	200	200	280	280	156	162	182	182
		TRB472	477009	5.69549e+06			191	193	302	306	234	234	186	192	256	256	179	179	249	249	165	177	232	235	200	202	277	280	162	166	182	182
		TRB473	477002	5.6955e+06			189	193	306	306	234	234	180	186	256	256	169	179	249	249	177	177	235	235	196	200	277	280	162	162	182	182
		TRB474	477002	5.6955e+06			199	201	306	306	234	234	196	208	256	256	169	179	249	249	175	187	232	235	200	202	277	280	156	162	182	182
		TRB475	477001	5.6955e+06			183	193	302	306	234	234	192	192	256	256	179	179	249	249	163	193	232	235	200	200	280	280	162	162	182	182
		TRB476	477001	5.6955e+06			199	211	306	306	234	234	192	198	256	256	179	179	249	249	177	177	235	235	200	200	280	280	156	162	182	182
		TRB477	477001	5.6955e+06			185	199	306	306	234	234	180	192	256	256	179	179	249	255	163	169	232	235	196	200	280	280	156	162	182	182
		TRB478	477000	5.6955e+06			199	205	306	312	234	234	186	192	256	256	169	179	249	249	163	167	232	235	200	202	280	280	156	162	182	182
		TRB479	477000	5.6955e+06			183	193	306	308	234	234	144	218	256	256	179	179	249	249	145	165	232	235	202	202	271	280	156	156	182	182
		TRB480	476999	5.6955e+06			193	199	306	312	234	234	186	192	256	256	169	179	249	249	163	167	232	235	200	202	280	280	156	162	182	182
		TRB481	476999	5.6955e+06			189	193	306	314	234	234	190	192	256	256	179	179	249	255	177	177	232	232	200	200	271	280	162	166	182	182
		TRB482	476997	5.6955e+06			193	207	302	306	234	234	186	192	256	256	179	179	249	249	149	177	232	235	200	200	280	280	162	162	182	182
		TRB483	476991	5.69551e+06			193	199	302	306	234	240	192	192	256	256	179	179	249	249	165	177	235	235	200	200	277	280	162	162	182	182
		TRB484	476984	5.69552e+06			193	205	306	312	234	240	186	192	256	256	179	179	249	249	159	177	232	235	200	202	280	280	162	162	182	182
		TRB485	476984	5.69552e+06			183	205	302	302	234	234	190	192	256	256	179	179	249	249	165	193	235	235	200	200	280	280	156	162	182	182
		TRB486	476984	5.69552e+06			183	199	304	306	234	240	186	190	256	256	179	179	249	249	155	163	232	235	200	200	280	280	156	162	182	182
		TRC487	477128	5.69547e+06			183	183	302	308	234	234	198	208	256	256	169	179	249	255	157	177	232	235	200	200	280	280	162	166	182	182
		TRC488	477127	5.69547e+06			183	183	302	306	234	240	188	190	256	256	179	179	249	249	157	157	235	235	196	200	277	280	164	166	182	182
		TRC489	477126	5.69547e+06			183	185	302	302	234	234	186	208	256	256	179	179	249	249	147	157	235	235	196	200	280	280	162	164	182	182
		TRC490	477112	5.69547e+06			183	191	302	306	234	240	190	192	256	256	179	179	249	249	165	177	232	235	200	202	277	280	162	166	182	182
		TRC491	477112	5.69547e+06			185	201	302	302	234	240	188	192	256	256	179	179	249	249	157	161	235	235	200	202	277	280	164	166	182	182
		TRC492	477111	5.69547e+06			193	205	306	306	234	234	180	192	256	256	179	179	249	249	177	177	232	232	200	202	280	280	162	166	182	182
		TRC493	477111	5.69547e+06			205	205	302	306	234	240	176	180	256	256	179	179	249	249	177	183	232	232	200	200	271	280	162	166	182	182
		TRC494	477111	5.69547e+06			183	199	302	304	234	234	180	186	256	256	179	179	249	249	167	167	235	235	200	200	280	280	166	168	182	182
		TRC495	477110	5.69547e+06			183	235	306	312	234	240	192	196	256	256	179	179	249	255	147	147	232	235	196	200	277	280	162	166	182	182
		TRC496	477108	5.69547e+06			191	201	302	302	240	240	186	196	256	256	179	179	249	255	157	157	235	235	196	200	280	280	164	164	182	182
		TRC497	477107	5.69547e+06			191	193	302	306	234	234	168	168	256	256	169	179	249	249	147	167	235	235	200	200	280	280	156	166	182	182
		TRC498	477106	5.69547e+06			183	193	306	312	234	234	186	192	256	256	179	179	249	255	141	147	232	235	196	200	280	280	156	164	182	182
		TRC499	477106	5.69547e+06			183	193	302	312	234	234	186	190	256	272	179	179	249	255	149	159	235	235	200	200	280	280	162	164	182	182
		TRC500	477105	5.69547e+06			191	193	304	304	234	234	168	190	256	256	179	179	249	249	155	163	232	235	196	196	277	280	162	164	182	182
		TRC501	477105	5.69547e+06			205	211	302	306	234	234	186	192	256	256	169	179	249	249	157	157	235	235	200	200	280	286	164	164	182	182
		TRC502	477105	5.69547e+06			183	185	302	302	234	234	176	190	256	256	169	179	249	255	165	167	235	235	200	200	280	280	156	156	182	182
		TRC503	477102	5.69547e+06			191	193	302	302	234	234	190	190	256	256	179	179	249	249	167	167	235	235	200	200	280	280	156	164	182	182
		TRC504	477102	5.69547e+06			191	193	302	306	240	240	180	186	256	256	179	179	249	249	177	177	235	235	196	200	280	280	156	166	182	182
		TRC505	477102	5.69547e+06			191	193	302	306	234	240	186	196	252	256	169	179	249	249	167	167	235	235	196	200	280	280	156	156	182	182
		TRC506	477102	5.69547e+06			191	217	302	306	234	240	186	190	224	256	169	179	249	255	159	165	232	235	196	200	277	280	156	162	182	182
		TRC507	477101	5.69547e+06			191	193	302	302	234	234	190	190	256	272	179	179	249	255	167	167	235	235	200	200	280	280	164	164	182	182
		TRC508	477101	5.69547e+06			183	187	302	306	234	234	192	198	256	256	179	179	249	249	157	159	235	235	196	202	280	280	162	164	182	182
		TRC509	477101	5.69547e+06			183	187	306	306	240	240	196	196	256	256	179	179	249	255	147	181	232	235	200	200	271	277	164	166	182	182
		TRC510	477101	5.69547e+06			183	183	302	302	234	234	186	198	256	256	179	179	249	249	163	165	232	235	200	200	280	280	166	166	182	182
		TRC511	477101	5.69547e+06			183	193	302	302	234	234	182	192	256	272	169	179	249	255	157	161	235	235	196	200	277	280	156	166	182	182
		TRC512	477101	5.69547e+06			183	193	304	306	234	234	180	192	256	256	169	179	249	249	165	177	235	235	200	200	280	280	156	166	182	182
		TRC513	477101	5.69547e+06			185	193	302	302	234	234	190	190	256	272	169	179	249	249	159	167	235	235	200	200	280	280	156	164	182	182
		TRC514	477101	5.69547e+06			185	201	302	312	234	234	144	190	256	256	179	179	249	255	159	177	235	235	200	202	277	280	156	156	182	182
		TRC515	477102	5.69547e+06			183	201	302	302	234	234	186	192	256	256	179	179	249	249	157	157	235	235	200	200	277	280	164	164	182	182
		TRC516	477100	5.69547e+06			191	191	302	314	234	234	168	190	256	256	169	179	255	255	163	167	235	235	200	200	277	280	156	156	182	182
		TRC517	477100	5.69547e+06			185	193	302	302	234	234	190	190	256	272	169	179	249	249	149	159	235	235	200	200	280	280	156	164	182	182
		TRC518	477100	5.69547e+06			183	185	302	306	234	234	186	190	256	256	179	179	249	255	161	167	235	235	200	200	277	280	156	164	182	182
		TRC519	477100	5.69547e+06			185	191	302	306	234	234	168	190	256	256	169	179	249	255	167	167	232	235	200	200	280	280	156	162	182	182
		TRC520	477100	5.69547e+06			205	239	302	302	234	234	180	192	256	256	169	169	249	249	165	165	232	235	200	200	280	280	162	166	182	182
		TRC521	477100	5.69547e+06			191	191	302	306	234	234	188	192	256	256	179	179	249	255	157	173	232	235	200	200	271	280	156	164	182	182
		TRC522	477100	5.69547e+06			185	191	302	306	234	240	188	190	252	256	169	179	249	255	159	163	232	235	200	200	271	286	156	164	182	182
		TRC523	477099	5.69547e+06			191	193	302	302	234	234	190	190	256	256	169	179	255	255	167	167	235	235	200	200	277	280	156	164	182	182
		TRC524	477099	5.69547e+06			191	191	302	306	234	240	186	196	256	256	179	179	249	255	157	163	235	235	196	200	277	280	162	164	182	182
		TRC525	477099	5.69547e+06			191	213	302	312	234	234	186	190	256	256	169	179	249	249	159	159	235	238	200	202	280	280	156	164	182	182
		TRC526	477099	5.69547e+06			183	189	306	306	234	234	192	194	256	256	169	179	249	255	147	159	235	235	200	200	280	280	164	164	182	182
		TRC527	477099	5.69547e+06			191	193	302	302	234	234	190	190	256	256	179	179	249	249	167	167	235	235	200	200	277	280	156	156	182	182
		TRC528	477099	5.69547e+06			191	193	302	302	234	234	188	190	256	256	169	179	255	255	159	167	235	235	200	200	280	280	156	156	182	182
		TRC529	477099	5.69547e+06			185	193	302	306	234	234	190	208	256	256	179	179	249	249	159	165	235	235	200	200	277	280	156	156	182	182
		TRC530	477099	5.69547e+06			183	193	306	308	234	240	180	194	256	256	179	179	249	249	175	177	232	235	200	202	280	280	162	166	182	182
		TRC531	477099	5.69547e+06			191	191	302	304	234	234	168	188	256	256	179	179	249	249	155	159	235	235	200	202	280	280	162	164	182	182
		TRC532	477099	5.69547e+06			191	205	302	306	234	246	196	196	256	256	179	179	249	249	157	159	235	235	196	200	277	280	166	166	182	182
		TRC533	477098	5.69547e+06			191	193	302	302	234	234	190	190	256	256	169	179	249	249	149	167	235	235	200	200	280	280	164	164	182	182
		TRC534	477098	5.69547e+06			185	193	306	314	234	234	196	196	256	256	169	179	249	249	147	159	235	235	200	200	280	280	162	164	182	182
		TRC535	477098	5.69547e+06			183	193	306	312	234	234	192	192	256	256	179	179	249	249	169	177	235	235	200	200	280	280	156	162	182	182
		TRC536	477098	5.69547e+06			183	193	306	306	234	240	190	192	256	256	169	179	249	249	165	165	232	235	200	200	280	286	162	162	182	182
		TRC537	477098	5.69547e+06			185	193	302	302	234	234	188	190	256	272	169	179	249	249	167	167	235	235	200	200	280	280	156	156	182	182
		TRC538	477098	5.69547e+06			191	205	302	306	234	234	192	192	256	256	169	179	249	249	163	177	235	235	200	200	280	280	162	162	182	182
		TRC539	477098	5.69547e+06			185	185	302	302	234	234	144	190	256	256	179	179	249	255	149	167	235	235	200	200	277	280	156	164	182	182
		TRC540	477098	5.69547e+06			191	193	302	302	234	234	190	190	256	256	169	179	249	255	167	167	235	235	200	200	277	280	156	156	182	182
		TRC541	477097	5.69547e+06			183	211	302	306	234	234	192	194	256	256	169	169	249	249	149	165	232	235	196	200	280	280	162	164	182	182
		TRC542	477097	5.69547e+06			185	193	302	302	234	234	190	190	256	256	179	179	255	255	159	167	235	235	200	200	280	280	156	164	182	182
		TRC543	477096	5.69547e+06			191	193	302	312	234	240	192	192	256	256	169	179	249	255	157	167	235	235	196	200	277	280	156	164	182	182
		TRC544	477096	5.69547e+06			183	193	302	306	234	234	180	188	256	256	169	179	249	249	165	165	235	235	200	200	280	286	162	162	182	182
		TRC545	477096	5.69547e+06			205	239	306	306	234	234	180	192	256	256	169	169	249	255	157	165	235	235	200	204	271	280	162	166	182	182
		TRC546	477096	5.69547e+06			191	193	306	306	234	234	180	192	256	256	169	179	249	249	165	177	235	235	198	200	277	280	162	166	182	182
		TRC547	477096	5.69547e+06			183	183	302	302	234	240	186	192	256	256	169	179	249	249	157	163	235	235	200	200	280	280	164	166	182	182
		TRC548	477095	5.69547e+06			183	191	302	306	240	240	186	196	256	256	179	179	249	255	147	157	235	235	200	200	277	280	164	166	182	182
		TRC549	477095	5.69547e+06			183	203	306	312	234	234	188	192	256	256	179	179	249	255	145	147	232	235	198	198	271	277	164	164	182	182
		TRC550	477095	5.69547e+06			183	189	302	302	234	234	192	196	256	256	179	179	249	249	157	189	232	238	200	200	280	304	162	162	182	182
		TRC551	477095	5.69547e+06			197	239	306	312	234	234	180	186	256	256	169	179	249	249	169	177	232	232	200	202	277	280	162	162	182	182
		TRC552	477094	5.69547e+06			183	193	302	306	234	234	186	192	256	256	179	179	249	249	177	193	232	235	200	200	280	280	162	162	182	182
SEEDS		NA58-1	477137	5695530			193	201	302	306	234	234	168	192	256	256	169	179	249	255	147	167	235	235	196	200	280	280	156	162	182	182
		NA58-3	477137	5695530			193	201	302	306	234	234	192	192	256	256	179	179	249	249	167	177	235	235	200	200	280	280	162	164	182	182
		NA58-4	477137	5695530			191	193	302	302	234	234	188	190	256	256	179	179	249	255	167	167	235	235	200	200	280	280	156	164	182	182
		NA58-5	477137	5695530			191	201	302	306	234	234	192	196	256	256	169	179	249	255	167	179	235	238	200	202	280	280	162	162	182	182
		NA58-6	477137	5695530			193	201	302	306	234	234	192	196	256	256	169	179	249	249	167	177	235	235	200	202	280	280	162	162	182	182
		NA58-7	477137	5695530			193	201	302	302	234	234	188	190	256	272	169	179	255	255	149	149	235	235	200	200	280	280	162	164	182	182
		NA58-8	477137	5695530			183	201	302	306	234	234	190	192	256	256	169	179	249	249	167	177	232	235	200	202	280	280	162	162	182	182
		NA58-9	477137	5695530			191	193	302	306	234	234	168	190	256	256	179	179	249	249	165	167	235	235	200	202	280	280	162	162	182	182
		NA58-10	477137	5695530			191	193	302	306	234	234	168	192	256	256	169	179	249	255	147	147	235	235	200	200	280	280	156	162	182	182
		NA58-11	477137	5695530			201	203	302	304	234	234	190	192	256	256	169	169	249	249	167	175	235	235	200	200	280	280	162	162	182	182
		NA58-14	477137	5695530			183	201	302	302	234	240	190	192	224	256	179	179	249	249	157	167	235	235	200	200	280	280	162	164	182	182
		NA58-15	477137	5695530			191	193	302	306	234	234	192	196	256	256	169	179	249	249	165	167	235	235	196	200	280	304	162	162	182	182
		NA58-16	477137	5695530			191	193	302	306	234	234	192	196	256	256	169	179	249	255	165	165	235	235	200	200	280	304	156	162	182	182
		NA58-17	477137	5695530			191	193	302	302	234	234	188	190	256	272	179	179	249	249	167	167	235	235	200	202	280	280	162	164	182	182
		NA58-18	477137	5695530			191	201	302	304	234	234	190	230	256	256	169	169	249	255	163	163	235	235	200	200	280	280	162	164	182	182
		NA58-20	477137	5695530			191	201	302	304	234	234	168	190	256	256	169	179	249	255	155	167	235	235	200	202	277	280	156	164	182	182
		NA58-21	477137	5695530			191	193	302	302	234	234	188	190	256	272	169	179	255	255	167	167	235	235	200	202	280	280	164	164	182	182
		NA58-22	477137	5695530			183	191	302	304	234	234	192	192	256	256	169	179	249	249	167	173	235	235	196	200	280	280	162	164	182	182
		NA58-24	477137	5695530			191	193	302	302	234	234	188	190	256	256	179	179	249	249	167	167	235	235	200	202	280	280	164	164	182	182
		NA58-25	477137	5695530			191	193	302	306	234	234	168	192	256	256	169	179	249	255	165	167	235	235	196	200	280	304	156	164	182	182
		NA58-26	477137	5695530			193	201	302	306	234	234	190	196	256	256	169	179	249	255	165	167	235	235	200	202	280	280	162	162	182	182
		NA58-27	477137	5695530			191	201	302	304	234	234	190	230	256	256	169	179	249	255	155	167	235	235	200	200	280	280	162	164	182	182
		NA58-29	477137	5695530			191	193	302	302	234	234	188	192	256	256	169	179	249	249	167	167	235	235	200	200	280	280	156	162	182	182
		NA58-33	477137	5695530			191	201	302	314	234	234	168	192	256	256	169	179	249	249	163	167	235	235	200	200	277	280	162	162	182	182
		NA58-34	477137	5695530			191	193	302	306	234	234	168	192	256	256	179	179	249	249	165	165	235	235	200	200	280	280	156	164	182	182
		NA58-38	477137	5695530			191	193	302	306	234	234	168	190	256	256	179	179	249	255	147	147	235	235	196	200	280	304	162	164	182	182
		NA58-39	477137	5695530			191	191	302	304	234	234	168	190	256	256	179	179	249	255	155	155	235	235	200	200	277	280	162	162	182	182
		NA58-40	477137	5695530			189	191	302	306	234	234	192	192	256	256	179	179	249	249	177	177	232	235	196	200	280	280	162	162	182	182
		NA58-41	477137	5695530			191	191	302	314	234	234	190	230	256	256	179	179	255	255	163	163	235	235	200	200	277	280	156	162	182	182
		NA58-42	477137	5695530			191	201	302	304	234	234	192	230	256	256	169	169	249	255	155	167	235	235	200	200	277	280	162	162	182	182
		NA58-44	477137	5695530			199	201	302	306	234	234	186	190	256	256	169	179	249	249	167	177	235	235	200	202	277	280	162	162	182	182
		NA58-48	477137	5695530			185	191	302	306	234	234	190	200	256	256	169	169	249	255	159	167	235	235	200	200	280	280	162	162	182	182
		NA58-49	477137	5695530			193	201	302	302	234	234	188	190	256	272	169	179	249	249	167	167	235	235	200	200	280	280	164	164	182	182
		NA58-50	477137	5695530			193	201	302	306	234	234	192	196	256	256	169	179	249	249	147	167	235	235	200	202	280	280	156	162	182	182
		NA58-51	477137	5695530			191	193	302	306	234	234	192	196	256	256	169	169	249	255	147	167	235	235	196	202	280	280	156	164	182	182
		NA58-52	477137	5695530			193	201	302	306	234	234	168	192	256	256	169	179	249	249	147	167	235	235	200	202	280	304	162	164	182	182
		NA58-53	477137	5695530			191	193	302	302	234	234	190	192	256	256	169	179	249	255	167	167	235	235	200	200	280	280	156	164	182	182
		NA58-54	477137	5695530			183	191	302	306	234	234	188	192	256	256	179	179	249	255	157	167	232	235	200	202	280	280	162	164	182	182
		NA58-57	477137	5695530			193	201	302	306	234	234	168	192	256	256	169	179	249	249	147	167	235	235	196	202	280	304	162	164	182	182
		NA58-60	477137	5695530			191	193	302	306	234	234	168	190	256	256	169	179	249	249	165	167	235	235	196	202	280	304	162	162	182	182
		NA58-62	477137	5695530			191	193	302	302	234	234	190	190	256	256	169	179	249	249	149	167	235	235	200	200	280	280	164	164	182	182
		NA58-64	477137	5695530			191	193	302	306	234	234	168	190	256	256	179	179	249	249	165	165	235	235	196	200	280	280	156	162	182	182
		NA58-65	477137	5695530			193	201	302	302	234	234	188	192	256	272	169	179	249	249	167	167	235	235	200	200	280	280	156	164	182	182
		NA58-66	477137	5695530			193	201	302	302	234	234	188	192	256	256	169	179	249	249	167	167	235	235	200	200	280	280	156	162	182	182
		NA58-67	477137	5695530			193	201	302	306	234	234	190	196	256	256	169	179	249	255	165	165	235	235	196	200	280	304	156	162	182	182
		NA58-70	477137	5695530			193	201	302	306	234	234	192	196	256	256	179	179	249	255	147	147	235	235	196	202	280	280	162	164	182	182
		NA58-71	477137	5695530			191	193	302	302	234	234	188	192	256	272	169	179	255	255	149	149	235	235	200	202	280	280	156	164	182	182
		NA58-76	477137	5695530			193	201	302	306	234	234	168	192	256	256	169	169	249	249	165	167	235	235	200	200	280	280	156	162	182	182
		NA58-77	477137	5695530			191	193	302	306	234	234	190	196	256	256	179	179	249	249	165	167	235	235	196	202	280	304	162	164	182	182
		NA58-78	477137	5695530			191	191	302	304	234	234	168	192	256	256	169	169	249	249	155	167	235	235	200	202	277	280	156	164	182	182
		NA64-1	477120	5695483			193	201	302	304	234	234	186	190	256	272	169	179	249	249	155	169	232	238	200	200	280	280	162	164	182	182
		NA64-2	477120	5695483			193	201	302	304	234	234	168	186	256	256	179	179	249	249	155	165	232	235	196	200	280	280	164	164	182	182
		NA64-3	477120	5695483			193	201	302	304	234	234	186	190	256	272	179	179	249	249	155	169	232	238	200	200	280	280	162	162	182	182
		NA64-4	477120	5695483			193	205	304	306	234	240	186	194	256	272	179	179	249	255	155	169	235	235	196	200	280	280	164	164	182	182
		NA64-5	477120	5695483			193	193	302	304	234	234	168	196	256	272	169	179	249	249	155	169	235	238	196	200	280	280	162	162	182	182
		NA64-6	477120	5695483			185	191	302	304	234	234	186	208	256	256	179	179	249	249	155	167	232	235	200	200	280	280	162	164	182	182
		NA64-7	477120	5695483			183	191	304	312	234	234	168	186	256	256	179	179	249	249	155	155	232	235	200	200	280	280	164	164	182	182
		NA64-8	477120	5695483			193	205	304	306	234	234	144	186	256	272	179	179	249	255	155	167	235	235	200	200	280	286	162	164	182	182
		NA64-9	477120	5695483			193	201	304	306	234	234	168	190	256	272	169	179	249	249	155	179	232	238	200	200	280	280	162	164	182	182
		NA64-10	477120	5695483			191	201	302	304	234	234	186	190	256	272	179	179	249	249	155	169	235	238	196	200	280	280	162	162	182	182
		NA64-11	477120	5695483			189	193	304	312	234	234	186	192	256	272	179	179	249	249	155	155	235	235	200	200	277	280	162	164	182	182
		NA64-12	477120	5695483			187	191	302	304	234	240	168	190	224	256	179	179	249	249	155	157	232	235	200	200	280	280	162	162	182	182
		NA64-13	477120	5695483			191	193	302	304	234	234	186	188	272	272	179	179	249	255	149	155	232	235	200	200	280	280	164	164	182	182
		NA64-14	477120	5695483			193	193	302	304	234	234	168	188	272	272	179	179	249	249	149	155	232	235	200	200	280	280	162	164	182	182
		NA64-15	477120	5695483			193	193	302	304	234	234	186	188	256	272	179	179	249	249	155	167	232	235	200	200	280	280	156	162	182	182
		NA64-16	477120	5695483			191	193	302	304	234	234	168	190	272	272	179	179	249	249	155	167	235	235	200	200	280	280	164	164	182	182
		NA64-17	477120	5695483			193	207	302	304	234	240	186	198	224	256	179	179	249	249	155	165	232	235	200	200	280	280	162	164	182	182
		NA64-18	477120	5695483			187	191	302	304	234	240	186	192	224	256	179	179	249	249	155	159	232	235	200	202	280	280	162	162	182	182
		NA64-19	477120	5695483			193	203	304	314	234	234	144	168	256	272	169	179	249	249	155	155	235	235	200	200	277	280	162	162	182	182
		NA64-20	477120	5695483			185	193	304	322	234	234	186	186	256	272	179	179	249	255	155	163	232	232	196	200	280	280	164	164	182	182
		NA64-21	477120	5695483			193	193	302	304	234	234	168	188	272	272	179	179	249	249	155	167	232	235	200	200	280	280	162	164	182	182
		NA64-22	477120	5695483			183	191	304	306	234	234	168	186	256	272	179	179	249	249	155	157	235	235	200	202	280	280	162	164	182	182
		NA64-23	477120	5695483			191	193	302	304	234	234	186	188	272	272	179	179	249	249	149	155	232	235	200	200	280	280	156	162	182	182
		NA64-24	477120	5695483			187	191	302	304	234	240	186	190	256	272	179	179	249	249	155	157	232	235	200	200	280	280	162	164	182	182
		NA64-25	477120	5695483			191	225	302	304	234	234	168	186	256	256	179	179	249	249	153	155	235	235	200	200	277	280	162	164	182	182
		NA64-26	477120	5695483			191	223	302	304	234	234	186	188	256	256	179	179	249	249	155	159	235	235	196	200	280	280	156	164	182	182
		NA64-27	477120	5695483			183	191	304	312	234	234	186	192	256	256	179	179	249	249	155	155	232	232	200	200	280	280	162	166	182	182
		NA64-28	477120	5695483			189	193	302	304	234	234	168	186	256	272	179	179	249	249	155	157	232	235	200	200	280	280	162	162	182	182
		NA64-29	477120	5695483			191	193	302	304	234	234	168	190	272	272	179	179	249	249	149	155	232	235	200	200	280	280	156	164	182	182
		NA64-30	477120	5695483			191	193	304	306	234	234	168	190	256	272	179	179	249	249	155	179	232	235	200	200	277	280	162	164	182	182
		NA64-31	477120	5695483			191	193	304	306	234	234	186	190	256	272	169	179	249	249	155	179	235	235	196	200	280	280	164	164	182	182
		NA64-32	477120	5695483			193	193	304	314	234	234	168	192	256	272	179	179	249	249	155	193	232	232	200	200	280	280	162	162	182	182
		NA64-33	477120	5695483			193	193	302	304	234	234	168	190	256	256	179	179	249	255	155	167	235	235	200	200	280	280	164	164	182	182
		NA64-34	477120	5695483			183	193	302	304	234	240	168	190	224	272	179	179	249	249	155	159	232	235	200	200	280	280	164	164	182	182
		NA64-35	477120	5695483			193	193	304	306	234	234	168	192	256	272	179	179	249	249	155	193	235	235	200	200	280	280	162	164	182	182
		NA64-36	477120	5695483			193	193	302	304	234	234	186	188	256	272	179	179	249	255	155	167	232	235	200	200	280	280	156	164	182	182
		NA64-37	477120	5695483			193	193	302	304	234	234	186	188	256	272	179	179	249	255	155	167	235	235	200	200	280	280	156	162	182	182
		NA64-38	477120	5695483			193	193	302	304	234	234	186	190	272	272	179	179	249	255	155	167	232	235	200	200	280	280	156	162	182	182
		NA64-39	477120	5695483			193	193	302	304	234	234	168	188	272	272	179	179	249	249	155	167	235	235	200	200	280	280	164	164	182	182
		NA64-40	477120	5695483			183	193	302	304	234	240	168	192	256	272	179	179	249	249	155	157	235	235	200	202	280	280	164	164	182	182
		NA64-41	477120	5695483			191	193	302	304	234	234	168	190	256	272	179	179	249	249	149	155	235	235	200	200	280	280	156	162	182	182
		NA64-42	477120	5695483			189	191	304	306	234	234	168	192	256	272	179	179	249	249	155	157	232	235	200	200	280	298	162	164	182	182
		NA64-43	477120	5695483			189	191	304	312	234	234	186	188	256	256	169	179	249	255	149	155	235	235	200	200	274	280	162	162	182	182
		NA64-44	477120	5695483			185	191	304	306	234	234	186	188	256	272	169	179	249	249	155	155	232	235	200	202	280	286	162	166	182	182
		NA64-45	477120	5695483			191	205	304	306	234	234	170	186	256	272	169	179	249	249	155	155	232	235	200	200	280	286	162	164	182	182
		NA64-46	477120	5695483			185	193	302	304	234	234	186	208	256	256	169	179	249	249	155	159	235	235	196	200	277	280	162	162	182	182
		NA64-47	477120	5695483			185	191	302	304	234	240	186	192	256	256	169	179	249	249	155	157	235	235	200	200	277	280	162	162	182	182
		NA64-48	477120	5695483			185	191	302	304	234	240	168	192	256	272	169	179	249	255	149	155	235	235	200	200	280	280	156	162	182	182
		NA64-49	477120	5695483			191	193	304	306	234	234	168	192	256	272	179	179	249	249	155	155	232	235	200	200	280	280	162	164	182	182
		NA64-50	477120	5695483			193	193	302	304	234	234	168	188	256	272	179	179	249	249	155	157	232	235	200	200	277	280	164	164	182	182
		NA75-1	477098	5695500			191	193	302	306	234	234	168	192	256	256	179	179	249	249	155	177	235	235	200	200	280	280	162	162	182	182
		NA75-2	477098	5695500			191	193	302	302	234	234	144	190	256	256	179	179	249	255	149	157	235	235	196	200	280	280	156	162	182	182
		NA75-3	477098	5695500			185	191	302	312	234	240	144	196	256	256	179	179	249	249	157	157	232	235	196	196	277	280	162	164	182	182
		NA75-4	477098	5695500			191	241	304	306	234	234	144	196	256	256	179	179	249	249	155	155	235	235	200	200	277	280	162	162	182	182
		NA75-5	477098	5695500			191	199	302	302	234	234	168	208	256	256	169	179	249	249	157	159	232	235	200	200	277	280	162	164	182	182
		NA75-6	477098	5695500			191	193	304	306	234	240	168	192	256	256	179	179	249	249	155	155	235	235	196	200	280	280	156	164	182	182
		NA75-7	477098	5695500			191	193	302	306	234	234	168	196	256	256	179	179	249	249	157	163	235	235	196	200	280	286	164	166	182	182
		NA75-8	477098	5695500			191	199	304	306	234	234	144	192	256	256	179	179	249	249	155	177	235	235	196	200	280	280	162	162	182	182
		NA75-9	477098	5695500			189	191	302	306	234	234	144	208	256	256	169	179	249	249	155	155	235	235	196	200	280	280	162	170	182	182
		NA75-10	477098	5695500			185	191	302	306	234	234	144	192	256	256	179	179	249	249	157	157	235	235	196	200	280	280	162	164	182	182
		NA75-11	477098	5695500			187	191	302	312	234	234	168	168	256	272	169	179	249	249	157	179	235	235	196	202	277	280	162	162	182	182
		NA75-12	477098	5695500			191	193	304	312	234	240	144	192	256	256	179	179	249	249	157	165	235	235	196	200	280	280	156	164	182	182
		NA75-13	477098	5695500			191	213	304	312	234	234	144	192	256	256	169	179	249	249	155	155	235	235	196	200	277	280	164	164	182	182
		NA75-14	477098	5695500			185	191	302	302	234	234	144	186	256	256	179	179	249	249	157	157	232	235	196	200	280	280	162	166	182	182
		NA75-15	477098	5695500			191	191	304	314	234	240	144	172	224	256	179	179	249	249	141	155	235	235	200	200	280	286	156	162	182	182
		NA75-16	477098	5695500			191	203	304	306	234	234	144	168	256	256	179	179	249	249	149	155	235	235	200	200	277	280	164	164	182	182
		NA75-17	477098	5695500			191	201	302	308	234	234	144	180	256	256	179	179	249	255	157	157	235	235	196	202	277	280	162	164	182	182
		NA75-18	477098	5695500			185	191	302	306	234	234	144	190	256	256	169	179	249	249	157	179	235	235	196	200	280	280	164	164	182	182
		NA75-19	477098	5695500			183	191	302	306	234	234	144	198	256	256	179	179	249	249	157	191	235	235	200	200	280	280	162	164	182	182
		NA75-20	477098	5695500			185	191	304	306	234	234	168	188	256	256	179	179	249	249	155	155	235	235	196	196	280	280	164	164	182	182
		NA75-21	477098	5695500			189	191	304	308	234	234	168	186	256	256	179	179	249	249	155	155	232	235	196	200	280	280	162	166	182	182
		NA75-22	477098	5695500			191	193	302	302	234	234	144	190	256	272	179	179	249	255	149	157	235	235	200	200	280	280	164	164	182	182
		NA75-23	477098	5695500			191	203	302	306	234	234	168	196	256	264	169	179	249	249	157	165	235	235	196	200	280	298	162	162	182	182
		NA75-24	477098	5695500			191	193	302	304	234	240	168	168	256	256	179	179	249	249	157	157	235	235	196	202	277	280	162	164	182	182
		NA75-25	477098	5695500			191	243	302	306	234	234	144	208	256	256	169	179	249	255	157	157	235	235	200	200	280	280	162	164	182	182
		NA75-26	477098	5695500			191	235	304	312	234	234	144	186	256	256	169	179	249	249	155	179	232	235	196	200	271	280	162	166	182	182
		NA75-27	477098	5695500			183	191	304	306	234	234	144	180	256	256	179	179	249	249	155	169	235	235	196	200	277	280	162	164	182	182
		NA75-28	477098	5695500			191	191	304	306	234	234	144	196	256	256	179	179	249	249	155	155	232	235	196	200	280	280	162	162	182	182
		NA75-29	477098	5695500			191	205	304	306	234	234	168	186	256	256	179	179	249	249	155	159	235	235	196	200	277	280	164	164	182	182
		NA75-30	477098	5695500			187	191	304	306	234	234	168	216	256	256	179	179	249	249	155	155	235	235	196	200	280	280	162	162	182	182
		NA75-31	477098	5695500			191	199	302	306	234	234	168	192	256	256	179	179	249	249	157	177	232	235	196	200	280	280	162	162	182	182
		NA75-32	477098	5695500			185	191	304	306	234	240	168	186	256	256	169	179	249	249	155	155	235	235	200	200	280	280	162	164	182	182
		NA75-33	477098	5695500			191	193	302	312	234	234	144	186	256	256	169	179	249	255	157	157	235	235	196	200	280	280	162	164	182	182
		NA75-34	477098	5695500			191	193	302	306	234	234	168	192	256	256	179	179	249	249	157	157	235	235	196	200	280	295	162	166	182	182
		NA75-35	477098	5695500			183	191	302	304	234	234	168	188	256	256	179	179	249	249	157	193	235	235	200	200	280	280	162	164	182	182
		NA75-36	477098	5695500			191	191	302	302	234	234	168	208	256	256	179	179	249	255	157	167	235	235	196	200	280	280	162	164	182	182
		NA75-37	477098	5695500			185	191	304	306	234	240	168	192	256	256	179	179	249	249	155	159	235	235	200	200	277	280	156	164	182	182
		NA75-38	477098	5695500			189	191	304	314	234	234	168	190	256	256	169	179	249	249	157	165	235	235	196	200	277	280	162	162	182	182
		NA75-39	477098	5695500			191	213	302	306	234	234	144	196	256	256	179	179	249	249	157	173	235	235	196	200	280	280	162	166	182	182
		NA75-40	477098	5695500			191	191	302	306	234	234	168	190	224	256	179	179	249	249	157	179	220	235	200	200	280	280	156	162	182	182
		NA75-41	477098	5695500			191	197	302	306	234	234	144	172	256	256	169	179	249	249	157	163	232	235	196	200	280	280	162	166	182	182
		NA75-42	477098	5695500			191	203	304	304	234	234	144	196	256	256	179	179	249	249	155	155	235	235	200	200	280	298	162	162	182	182
		NA75-43	477098	5695500			191	191	304	306	234	234	144	192	256	256	179	179	249	249	155	191	235	235	200	200	277	280	164	164	182	182
		NA75-44	477098	5695500			191	193	302	302	234	234	168	180	256	256	169	179	249	249	157	159	235	235	196	200	277	280	162	162	182	182
		NA75-45	477098	5695500			183	191	302	306	234	240	144	208	256	256	179	179	249	255	157	167	235	235	196	200	277	280	162	162	182	182
		NA75-46	477098	5695500			191	199	304	304	234	234	168	168	256	256	169	179	249	249	155	155	235	235	196	200	280	280	162	162	182	182
		NA75-47	477098	5695500			183	191	302	306	234	240	168	168	256	256	179	179	249	249	155	159	235	235	200	200	280	280	156	164	182	182
		NA75-48	477098	5695500			185	191	304	322	234	234	144	192	256	256	179	179	249	249	155	159	235	235	200	202	277	280	164	166	182	182
		NA75-49	477098	5695500			183	191	304	306	234	234	144	186	256	256	169	179	249	255	149	155	232	235	200	200	280	286	156	164	182	182
		NA75-50	477098	5695500			191	199	302	302	234	234	168	198	256	256	179	179	249	249	157	157	235	235	196	200	280	280	162	162	182	182
		NA88-1	477051	5695526			191	191	306	306	234	246	176	190	256	256	179	179	249	255	179	187	235	235	196	200	280	280	156	162	182	182
		NA88-2	477051	5695526			183	191	304	306	234	234	190	192	256	256	169	179	249	255	149	161	232	238	200	202	280	280	162	166	182	182
		NA88-3	477051	5695526			193	193	306	306	234	240	182	190	256	256	169	179	249	255	149	179	235	238	196	200	271	280	156	162	182	182
		NA88-4	477051	5695526			191	239	304	306	234	234	188	190	256	256	179	179	249	249	161	167	235	238	196	200	271	286	156	164	182	182
		NA88-5	477051	5695526			183	193	302	306	234	234	190	192	256	256	169	169	249	249	159	161	232	238	200	200	280	280	162	162	182	182
		NA88-6	477051	5695526			183	193	306	306	234	240	190	190	252	256	169	179	249	249	179	191	235	235	196	200	280	280	164	166	182	182
		NA88-7	477051	5695526			193	193	306	306	234	234	142	192	256	256	179	179	249	255	163	179	232	238	196	202	271	280	162	164	182	182
		NA88-8	477051	5695526			183	193	306	306	234	234	142	176	256	256	179	179	249	249	163	179	235	235	196	200	277	286	164	164	182	182
		NA88-9	477051	5695526			191	193	306	312	234	234	142	196	256	256	169	179	249	255	153	179	235	238	200	202	271	286	164	164	182	182
		NA88-10	477051	5695526			193	205	300	306	234	240	180	190	256	256	169	169	249	255	177	179	235	235	200	200	277	280	162	166	182	182
		NA88-11	477051	5695526			193	211	302	306	234	234	190	192	256	256	169	179	249	249	169	179	235	238	200	200	280	280	162	162	182	182
		NA88-12	477051	5695526			193	201	302	304	234	240	142	180	256	256	169	169	249	249	161	167	232	238	200	202	277	280	156	164	182	182
		NA88-13	477051	5695526			185	193	306	306	234	234	190	208	256	256	169	169	249	255	157	179	235	238	200	202	280	286	156	162	182	182
		NA88-14	477051	5695526			191	191	304	306	234	240	190	192	256	256	169	179	249	255	159	161	235	235	200	202	280	286	156	164	182	182
		NA88-15	477051	5695526			183	193	306	306	234	234	142	192	256	256	169	169	249	255	159	179	232	238	196	200	277	280	162	164	182	182
		NA88-16	477051	5695526			193	203	302	304	234	234	142	186	256	256	169	179	249	255	161	169	232	235	196	202	280	280	162	162	182	182
		NA88-17	477051	5695526			191	193	302	304	234	234	142	192	256	256	179	179	249	249	161	177	232	238	196	200	280	286	164	166	182	182
		NA88-18	477051	5695526			193	201	304	306	234	240	180	190	256	256	179	179	249	249	179	179	235	238	196	202	280	280	162	164	182	182
		NA88-19	477051	5695526			189	193	306	306	234	234	142	192	256	256	169	179	249	249	177	179	232	235	200	200	277	286	162	164	182	182
		NA88-20	477051	5695526			185	191	304	306	234	234	142	192	256	256	179	179	249	249	161	177	235	235	200	200	280	286	162	162	182	182
		NA88-21	477051	5695526			191	199	302	306	234	234	142	186	256	256	179	179	249	255	157	179	232	235	196	200	277	280	162	162	182	182
		NA88-22	477051	5695526			189	191	306	306	234	234	144	190	256	256	179	179	249	255	179	179	235	238	200	200	280	280	162	164	182	182
		NA88-23	477051	5695526			183	193	304	314	234	240	188	190	256	256	169	179	249	255	157	161	232	235	196	200	280	280	162	164	182	182
		NA88-24	477051	5695526			187	193	302	306	234	234	142	190	256	256	169	179	249	255	165	179	232	238	196	204	277	286	162	164	182	182
		NA88-25	477051	5695526			193	203	304	306	234	234	182	190	256	256	169	179	249	255	161	169	235	238	196	200	280	286	156	162	182	182
		NA88-26	477051	5695526			191	205	302	304	234	234	142	192	256	256	169	169	249	255	169	179	235	238	196	200	280	280	164	166	182	182
		NA88-27	477051	5695526			191	205	302	304	234	234	190	192	256	256	179	179	249	249	157	161	235	235	196	200	280	286	164	166	182	182
		NA88-28	477051	5695526			193	199	304	306	234	234	190	208	256	256	169	179	249	249	161	177	232	235	196	200	277	286	162	164	182	182
		NA88-29	477051	5695526			191	205	302	306	234	234	190	192	256	256	169	169	249	255	157	179	235	235	196	200	280	280	162	162	182	182
		NA88-30	477051	5695526			185	193	302	306	234	234	182	190	256	256	179	179	249	249	169	179	235	238	200	200	280	286	156	164	182	182
		NA88-31	477051	5695526			187	193	304	306	234	234	180	190	256	256	169	169	255	255	161	163	235	238	200	200	280	286	162	164	182	182
		NA88-32	477051	5695526			191	193	302	304	234	234	142	190	256	272	169	179	249	249	161	167	235	235	196	200	280	280	164	164	182	182
		NA88-33	477051	5695526			191	193	302	304	234	234	190	192	256	256	169	179	249	249	167	179	235	238	200	200	280	286	164	166	182	182
		NA88-34	477051	5695526			183	193	306	306	234	240	190	190	252	256	169	179	249	249	179	191	232	238	196	200	280	280	162	166	182	182
		NA88-35	477051	5695526			191	191	302	306	234	234	182	190	256	256	169	179	249	249	169	179	232	235	196	202	280	280	156	164	182	182
		NA88-36	477051	5695526			183	191	306	306	234	234	188	190	256	256	169	179	249	255	163	179	235	235	200	200	280	280	162	162	182	182
		NA88-37	477051	5695526			191	199	306	306	234	234	142	192	256	256	179	179	249	255	177	179	235	238	196	200	280	280	162	164	182	182
		NA88-38	477051	5695526			193	199	304	306	234	234	190	192	256	256	169	179	249	255	177	179	232	238	196	200	280	280	162	162	182	182
		NA88-39	477051	5695526			191	199	302	304	234	234	142	192	256	256	169	179	249	249	157	179	235	235	196	196	277	286	164	164	182	182
		NA88-40	477051	5695526			183	193	306	306	234	234	142	208	256	256	169	179	249	255	177	179	232	238	196	200	277	286	162	162	182	182
		NA88-41	477051	5695526			191	199	302	304	234	234	186	190	256	256	179	179	249	255	157	161	232	238	196	200	280	280	164	164	182	182
		NA88-42	477051	5695526			193	199	304	306	234	234	142	192	256	256	169	179	249	249	161	163	235	238	200	200	280	280	162	162	182	182
		NA88-43	477051	5695526			183	193	304	306	234	240	190	190	252	256	169	179	249	249	161	177	232	235	196	200	280	280	162	166	182	182
		NA88-44	477051	5695526			187	191	302	306	234	234	142	180	256	256	179	179	249	249	179	179	235	238	200	200	271	280	164	164	182	182
		NA88-45	477051	5695526			193	193	306	314	234	234	142	174	256	256	169	179	249	249	159	179	235	238	200	200	271	280	162	164	182	182
		NA88-46	477051	5695526			191	193	306	306	234	234	144	190	256	256	169	179	249	249	163	179	235	238	200	200	277	280	162	164	182	182
		NA88-47	477051	5695526			183	191	304	312	234	234	180	190	256	256	169	179	249	255	161	161	235	238	196	200	277	280	156	164	182	182
		NA88-48	477051	5695526			191	191	306	306	234	234	142	182	256	256	179	179	249	255	149	179	235	238	200	202	280	280	162	164	182	182
		NA88-49	477051	5695526			183	193	304	306	234	234	186	190	256	256	169	179	249	255	147	161	235	238	196	200	286	286	162	162	182	182
		NA88-50	477051	5695526			183	193	302	306	234	234	190	192	256	256	179	179	249	249	177	179	235	235	196	200	280	286	162	162	182	182
		NA76-1	477095	5695498			193	199	302	306	234	234	168	190	256	256	179	179	249	249	167	169	235	235	200	202	280	280	162	164	182	182
		NA76-2	477095	5695498			193	199	302	302	234	240	168	192	256	256	179	179	249	249	177	177	235	235	200	200	280	280	162	162	182	182
		NA76-3	477095	5695498			191	193	302	302	234	240	180	190	256	256	179	179	249	249	149	177	235	235	200	200	280	280	156	166	182	182
		NA76-4	477095	5695498			191	199	302	304	234	234	168	168	256	256	169	179	249	255	163	177	235	235	200	200	280	280	162	166	182	182
		NA76-5	477095	5695498			191	193	302	306	234	240	180	180	256	256	179	179	249	249	157	167	232	235	196	200	280	286	162	162	182	182
		NA76-6	477095	5695498			193	199	302	306	234	240	180	208	256	256	179	179	249	249	165	167	235	235	200	200	280	280	166	166	182	182
		NA76-7	477095	5695498			183	191	302	302	234	240	180	186	256	256	169	179	249	249	167	169	235	235	196	200	280	280	166	166	182	182
		NA76-8	477095	5695498			183	191	302	302	234	240	144	168	256	256	179	179	249	249	163	167	235	235	200	200	280	280	156	162	182	182
		NA76-9	477095	5695498			183	191	302	306	234	240	180	208	256	256	179	179	249	249	167	169	235	235	200	200	277	280	162	162	182	182
		NA76-10	477095	5695498			183	199	302	306	234	240	180	208	256	256	179	179	249	249	167	169	235	235	200	200	277	280	162	162	182	182
		NA76-11	477095	5695498			183	199	302	306	234	240	180	208	256	256	179	179	249	249	167	169	235	235	200	200	280	280	162	166	182	182
		NA76-12	477095	5695498			199	201	302	302	234	240	180	190	256	256	169	179	249	249	177	177	235	235	196	200	277	280	156	166	182	182
		NA76-13	477095	5695498			187	199	302	306	234	234	168	208	256	256	179	179	249	249	145	177	232	235	196	200	280	280	162	166	182	182
		NA76-14	477095	5695498			191	193	302	306	234	240	168	196	256	256	169	179	249	249	165	177	235	235	200	200	280	304	162	166	182	182
		NA76-15	477095	5695498			183	199	302	306	234	240	168	186	256	256	179	179	249	249	163	177	232	235	200	200	280	286	162	166	182	182
		NA76-16	477095	5695498			191	199	302	302	234	234	168	192	256	256	179	179	249	255	149	167	235	235	200	200	280	280	162	162	182	182
		NA76-17	477095	5695498			199	201	302	314	234	234	168	168	256	256	169	179	249	249	163	167	235	235	200	200	277	280	162	162	182	182
		NA76-18	477095	5695498			199	199	302	306	234	234	180	196	256	256	169	179	249	249	165	177	235	235	200	200	280	280	162	164	182	182
		NA76-19	477095	5695498			191	193	302	302	234	240	168	190	256	272	179	179	249	249	167	167	235	235	200	200	280	280	156	166	182	182
		NA76-20	477095	5695498			191	225	302	312	234	240	168	176	256	256	179	179	249	249	169	177	235	235	200	202	280	280	162	162	182	182
		NA76-21	477095	5695498			191	193	302	306	234	240	168	186	256	256	179	179	249	249	157	177	232	235	200	200	280	280	162	164	182	182
		NA76-22	477095	5695498			191	199	302	306	234	240	168	190	256	256	169	179	249	249	177	177	232	235	200	200	280	280	162	162	182	182
		NA76-23	477095	5695498			183	199	302	312	234	240	168	188	256	256	179	179	249	249	167	177	235	235	200	202	280	280	162	162	182	182
		NA76-24	477095	5695498			183	191	302	310	234	240	168	196	256	256	179	179	249	249	169	177	235	235	200	200	280	280	156	162	182	182
		NA76-25	477095	5695498			193	199	302	312	234	240	144	180	256	256	179	179	249	249	177	177	235	235	200	200	280	280	162	166	182	182
		NA76-26	477095	5695498			187	199	302	302	240	240	180	190	224	256	179	179	249	249	159	167	235	235	200	200	280	280	164	166	182	182
		NA76-27	477095	5695498			191	191	302	306	234	240	168	180	256	256	169	179	249	249	177	177	235	235	196	200	280	295	162	164	182	182
		NA76-28	477095	5695498			183	191	302	306	234	234	168	168	256	256	179	179	249	249	165	177	235	235	200	202	280	280	162	166	182	182
		NA76-29	477095	5695498			191	203	302	304	234	240	168	180	256	264	169	179	249	249	167	167	235	235	200	200	280	298	162	162	182	182
		NA76-30	477095	5695498			191	199	302	302	234	234	180	192	256	256	169	179	249	249	167	167	232	235	196	200	277	280	162	166	182	182
		NA76-31	477095	5695498			191	193	302	306	234	240	180	196	256	256	179	179	249	249	147	167	235	235	200	200	280	280	164	166	182	182
		NA76-32	477095	5695498			191	193	302	302	234	240	168	192	256	256	179	179	249	249	177	193	235	235	200	200	280	280	162	162	182	182
		NA76-33	477095	5695498			191	193	302	306	234	240	180	196	256	256	179	179	249	249	147	167	235	235	200	200	280	280	156	166	182	182
		NA76-34	477095	5695498			191	207	302	312	234	240	168	168	256	256	179	179	249	249	157	167	235	235	200	200	280	280	162	166	182	182
		NA76-35	477095	5695498			193	199	302	306	234	240	176	180	256	256	169	179	249	249	167	167	232	235	200	202	277	280	162	166	182	182
		NA76-36	477095	5695498			199	201	302	314	234	234	180	230	256	256	169	179	249	249	163	177	235	235	200	200	280	280	162	166	182	182
		NA76-37	477095	5695498			183	191	302	306	234	240	180	208	256	256	179	179	249	249	167	169	235	235	200	200	280	280	162	166	182	182
		NA76-38	477095	5695498			191	203	302	306	240	240	168	192	256	256	179	179	249	249	149	177	235	235	200	200	277	280	162	166	182	182
		NA76-39	477095	5695498			185	199	302	312	234	234	180	186	256	256	169	179	249	255	167	179	235	235	196	200	280	280	166	166	182	182
		NA76-40	477095	5695498			193	199	302	306	234	234	168	188	256	256	169	179	249	249	177	177	235	235	196	200	277	280	166	166	182	182
		NA76-41	477095	5695498			191	199	302	302	234	240	168	190	256	256	179	179	249	249	147	177	235	235	200	200	277	280	156	162	182	182
		NA76-42	477095	5695498			191	199	302	314	234	234	180	192	256	256	179	179	249	249	159	177	232	235	196	200	280	286	162	166	182	182
		NA76-43	477095	5695498			183	199	302	302	234	240	180	196	256	256	169	179	249	255	177	177	235	235	196	200	280	286	162	166	182	182
		NA76-44	477095	5695498			183	199	302	306	234	240	180	190	256	256	169	179	249	249	149	177	232	235	196	200	277	280	156	166	182	182
		NA76-45	477095	5695498			191	193	302	306	234	240	180	196	256	256	179	179	249	249	177	179	235	235	200	200	280	280	162	162	182	182
		NA76-46	477095	5695498			187	199	302	302	234	240	168	190	256	256	179	179	249	249	159	177	235	235	200	202	280	280	166	166	182	182
		NA76-47	477095	5695498			191	199	302	306	234	234	168	188	256	256	169	179	249	252	169	177	235	235	196	200	280	298	162	162	182	182
		NA76-48	477095	5695498			189	191	302	306	234	234	180	186	256	256	179	179	249	249	167	177	232	235	200	200	280	280	166	166	182	182
		NA76-49	477095	5695498			191	193	302	306	234	240	168	180	256	256	179	179	249	249	169	177	235	235	200	200	280	280	162	162	182	182
		NA76-50	477095	5695498			191	199	302	304	234	234	168	168	256	256	179	179	249	249	167	167	235	235	200	200	280	280	162	166	182	182
		NA99-1	477007	5695561			185	203	306	308	234	240	168	194	256	256	169	179	249	255	153	153	232	235	200	200	277	280	156	162	182	182
		NA99-2	477007	5695561			193	201	306	312	234	234	192	192	256	256	169	179	249	249	167	189	232	235	200	200	280	280	156	162	182	182
		NA99-3	477007	5695561			193	203	306	306	234	234	192	194	256	256	179	179	249	249	153	177	235	235	200	200	280	280	156	162	182	182
		NA99-4	477007	5695561			203	225	306	306	234	240	194	196	256	256	179	179	249	249	153	173	235	235	200	200	280	280	156	162	182	182
		NA99-5	477007	5695561			185	201	302	306	234	234	192	194	256	256	179	179	249	249	153	177	232	235	200	200	280	280	162	162	182	182
		NA99-6	477007	5695561			201	203	302	306	234	234	194	196	256	256	179	179	249	249	169	189	232	235	200	200	280	280	162	162	182	182
		NA99-7	477007	5695561			201	225	306	306	234	240	192	192	256	256	169	179	249	249	153	169	235	235	196	200	280	280	156	162	182	182
		NA99-8	477007	5695561			183	201	306	306	234	240	192	192	256	256	179	179	249	249	153	169	235	235	196	200	280	280	156	162	182	182
		NA99-9	477007	5695561			183	203	306	306	234	234	168	194	256	256	179	179	249	249	167	189	232	235	200	200	280	280	162	162	182	182
		NA99-10	477007	5695561			193	201	306	312	234	234	192	192	256	256	169	179	249	249	153	167	235	235	200	202	280	280	156	156	182	182
		NA99-11	477007	5695561			193	201	306	306	234	234	192	194	256	256	179	179	249	249	153	177	235	235	200	200	280	280	156	162	182	182
		NA99-12	477007	5695561			201	203	304	306	234	234	194	230	256	256	179	179	249	255	153	155	235	235	200	200	277	280	156	162	182	182
		NA99-13	477007	5695561			199	201	306	314	234	240	188	194	256	256	179	179	249	249	157	189	232	232	200	200	280	280	162	162	182	182
		NA99-14	477007	5695561			201	225	304	306	234	240	194	196	256	256	179	179	249	249	173	189	235	235	196	200	280	280	156	156	182	182
		NA99-15	477007	5695561			193	203	306	306	234	234	192	196	256	256	169	179	249	249	147	153	232	235	200	200	280	280	156	162	182	182
		NA99-16	477007	5695561			193	201	306	306	234	234	192	194	256	256	179	179	249	249	153	177	235	235	200	202	280	280	162	162	182	182
		NA99-17	477007	5695561			183	203	306	306	234	234	192	194	256	256	179	179	249	249	153	169	232	235	200	200	280	280	156	162	182	182
		NA99-18	477007	5695561			183	201	306	322	234	240	186	194	224	256	179	179	249	249	159	189	232	235	200	202	280	280	156	166	182	182
		NA99-19	477007	5695561			183	201	306	322	234	240	186	194	224	256	179	179	249	249	153	163	232	235	200	202	280	280	156	166	182	182
		NA99-20	477007	5695561			199	201	306	312	234	234	192	192	256	256	169	179	249	249	153	167	232	235	200	202	280	280	156	162	182	182
		NA99-21	477007	5695561			183	203	302	306	234	234	192	192	256	256	179	179	249	249	189	193	232	235	200	200	280	280	156	162	182	182
		NA99-22	477007	5695561			183	203	304	306	234	240	192	196	256	256	169	179	249	249	173	189	232	235	200	200	280	280	156	162	182	182
		NA99-23	477007	5695561			201	203	304	306	234	240	192	192	256	272	169	179	249	249	153	175	235	235	200	200	280	280	156	162	182	182
		NA99-24	477007	5695561			201	203	304	306	234	234	190	194	256	256	169	179	249	249	177	189	232	235	200	200	277	280	162	162	182	182
		NA99-25	477007	5695561			183	203	306	306	234	234	190	194	252	256	179	179	249	249	177	189	232	235	200	200	280	280	156	166	182	182
		NA99-26	477007	5695561			193	201	306	306	234	234	192	196	256	256	179	179	249	249	153	165	232	235	200	200	280	280	156	162	182	182
		NA99-27	477007	5695561			183	203	306	314	234	234	192	194	256	256	179	179	249	249	153	157	232	235	200	200	280	286	156	162	182	182
		NA99-28	477007	5695561			193	201	306	306	234	234	192	192	256	256	179	179	249	249	153	163	235	235	200	202	277	280	162	162	182	182
		NA99-29	477007	5695561			185	203	306	306	234	234	194	194	256	256	179	179	249	249	149	153	232	235	196	200	277	280	156	162	182	182
		NA99-30	477007	5695561			201	215	306	306	234	234	176	194	256	256	179	179	249	249	149	153	232	232	200	200	271	280	162	162	182	182
		NA99-31	477007	5695561			183	201	302	306	234	234	192	192	256	256	179	179	249	249	189	193	235	235	200	200	280	280	156	162	182	182
		NA99-32	477007	5695561			203	225	304	306	234	240	192	196	256	256	179	179	249	249	173	189	232	235	196	200	280	280	156	162	182	182
		NA99-33	477007	5695561			185	203	306	306	234	234	186	194	256	256	179	179	249	249	153	159	232	235	200	200	280	280	156	164	182	182
		NA99-34	477007	5695561			191	201	306	306	234	234	192	198	256	256	179	179	249	249	187	189	232	235	200	200	280	280	156	156	182	182
		NA99-35	477007	5695561			199	201	306	306	234	234	192	194	256	256	179	179	249	249	153	177	232	235	200	202	280	280	156	162	182	182
		NA99-36	477007	5695561			183	201	306	306	234	234	192	192	252	256	179	179	249	249	189	191	232	235	200	200	280	280	162	162	182	182
		NA99-37	477007	5695561			201	203	306	306	234	234	194	196	256	256	169	179	249	249	179	189	235	238	196	200	280	280	156	156	182	182
		NA99-38	477007	5695561			183	201	302	306	234	234	192	192	256	256	169	179	249	249	153	159	232	232	200	200	280	280	156	162	182	182
		NA99-39	477007	5695561			191	203	306	310	234	234	186	194	256	256	179	179	249	249	153	173	235	235	196	200	277	280	156	166	182	182
		NA99-40	477007	5695561			191	201	302	306	234	234	186	192	256	256	179	179	249	249	169	189	235	235	200	200	280	280	162	162	182	182
		NA99-41	477007	5695561			201	225	306	306	234	234	192	192	256	256	179	179	249	249	169	189	235	235	196	200	280	280	156	162	182	182
		NA99-42	477007	5695561			201	203	302	306	234	234	180	192	256	256	179	179	249	249	173	189	235	235	200	200	280	280	162	162	182	182
		NA99-43	477007	5695561			193	203	306	306	234	234	192	194	256	256	179	179	249	249	153	177	232	235	200	202	280	280	156	156	182	182
		NA99-44	477007	5695561			193	201	306	306	234	234	192	192	256	256	179	179	249	249	153	153	235	235	200	200	280	280	162	162	182	182
		NA99-45	477007	5695561			203	205	306	306	234	234	190	192	256	256	179	179	249	249	147	153	232	235	200	200	274	280	156	156	182	182
		NA99-46	477007	5695561			185	201	302	306	234	234	192	192	256	256	179	179	249	249	177	189	232	235	200	200	280	280	162	162	182	182
		NA99-47	477007	5695561			193	203	306	312	234	234	192	194	256	256	169	179	249	249	153	167	232	235	200	202	280	280	156	162	182	182
		NA99-48	477007	5695561			201	225	306	306	234	234	192	196	256	256	179	179	249	249	153	169	235	235	200	200	280	280	156	156	182	182
		NA99-49	477007	5695561			191	203	306	306	234	234	192	192	256	256	169	179	249	249	153	163	235	235	200	200	280	280	162	162	182	182
		NA99-50	477007	5695561			201	225	304	306	234	234	192	196	256	256	179	179	249	249	153	173	232	235	196	200	280	280	162	162	182	182
		NA90-1	477040	5695521			199	201	302	306	234	234	182	186	256	256	179	179	249	249	157	159	232	232	196	200	280	280	162	164	182	182
		NA90-2	477040	5695521			189	201	302	306	234	234	182	186	256	256	179	179	249	249	157	157	232	238	196	200	280	280	164	164	182	182
		NA90-3	477040	5695521			185	191	302	306	234	234	182	192	256	256	179	179	249	249	157	157	235	238	196	200	277	280	162	164	182	182
		NA90-4	477040	5695521			183	201	302	306	234	234	186	208	256	256	169	179	249	249	157	159	232	238	200	200	280	280	162	164	182	182
		NA90-5	477040	5695521			185	191	302	306	234	234	168	182	256	256	179	179	249	249	157	165	232	235	200	200	280	280	162	164	182	182
		NA90-6	477040	5695521			185	193	306	308	234	234	186	218	256	256	179	179	249	249	145	159	235	238	200	200	271	280	162	164	182	182
		NA90-7	477040	5695521			185	185	302	306	234	234	182	182	256	256	169	179	249	249	159	169	235	238	200	202	280	280	156	164	182	182
		NA90-8	477040	5695521			185	193	302	306	234	240	186	186	256	256	179	179	249	249	159	159	232	235	200	200	277	280	162	162	182	182
		NA90-9	477040	5695521			199	201	302	306	234	234	182	192	256	256	179	179	249	249	157	157	232	235	200	200	277	280	162	162	182	182
		NA90-10	477040	5695521			189	201	306	306	234	234	186	192	256	256	179	179	249	249	157	177	232	232	196	200	280	280	162	164	182	182
		NA90-11	477040	5695521			185	189	302	306	234	234	182	186	256	256	179	179	249	249	157	157	232	235	200	200	277	280	162	164	182	182
		NA90-12	477040	5695521			185	189	306	306	234	234	182	190	256	256	169	179	249	249	157	159	232	232	200	200	277	280	164	166	182	182
		NA90-13	477040	5695521			185	193	306	306	234	234	182	192	256	256	169	179	249	249	157	177	235	238	200	202	280	280	162	162	182	182
		NA90-14	477040	5695521			191	201	306	306	234	240	186	186	256	256	169	179	249	249	157	157	232	235	200	200	277	280	164	164	182	182
		NA90-15	477040	5695521			191	201	302	306	234	234	180	186	256	256	169	179	249	249	157	179	232	238	200	200	280	280	156	162	182	182
		NA90-16	477040	5695521			185	201	306	306	234	234	182	208	256	256	179	179	249	249	157	165	235	238	200	200	280	280	162	162	182	182
		NA90-17	477040	5695521			183	201	306	306	234	240	182	186	256	256	179	179	249	249	157	157	232	238	200	200	280	280	162	164	182	182
		NA90-18	477040	5695521			185	193	306	306	234	240	182	190	256	256	179	179	249	249	159	159	235	238	196	200	280	280	162	164	182	182
		NA90-19	477040	5695521			199	201	306	306	234	234	186	192	256	256	179	179	249	249	157	177	232	235	200	200	280	280	162	162	182	182
		NA90-20	477040	5695521			187	201	302	306	234	234	182	194	256	256	179	179	249	249	159	173	232	232	196	200	280	280	162	162	182	182
		NA90-21	477040	5695521			183	201	306	306	234	234	186	190	256	256	179	179	249	249	157	195	232	235	200	200	277	280	156	162	182	182
		NA90-22	477040	5695521			183	201	302	306	234	240	186	190	224	256	179	179	249	249	157	159	232	235	200	202	280	280	162	162	182	182
		NA90-23	477040	5695521			185	199	302	306	234	234	186	186	256	256	179	179	249	249	149	157	235	238	196	200	280	280	162	162	182	182
		NA90-24	477040	5695521			201	205	302	306	234	234	182	192	256	256	179	179	249	255	157	193	232	235	200	200	280	280	162	164	182	182
		NA90-25	477040	5695521			183	201	302	306	234	234	168	182	256	256	169	179	249	249	141	159	235	238	200	202	280	280	162	164	182	182
		NA90-26	477040	5695521			183	201	306	306	234	234	180	186	256	256	169	179	249	249	155	157	232	235	200	200	280	280	162	164	182	182
		NA90-27	477040	5695521			185	203	302	306	234	234	182	182	256	256	179	179	249	249	159	169	235	238	200	200	280	280	156	162	182	182
		NA90-28	477040	5695521			185	191	302	306	234	234	182	192	256	272	179	179	249	249	147	157	232	235	200	200	280	280	162	164	182	182
		NA90-29	477040	5695521			191	201	306	306	234	234	182	186	256	256	179	179	249	249	149	159	232	235	200	202	280	280	156	162	182	182
		NA90-30	477040	5695521			183	201	304	306	234	234	186	208	224	256	169	179	249	249	147	159	232	235	200	200	280	280	162	162	182	182
		NA90-31	477040	5695521			193	201	306	308	234	234	182	192	256	256	179	179	249	249	157	167	232	238	200	200	277	280	162	162	182	182
		NA90-32	477040	5695521			193	201	306	306	234	234	182	192	256	256	179	179	249	249	159	177	232	235	200	200	280	280	162	164	182	182
		NA90-33	477040	5695521			185	189	302	306	234	234	186	186	256	256	179	179	249	249	157	159	235	238	200	200	280	280	162	162	182	182
		NA90-34	477040	5695521			201	215	306	306	234	240	182	186	256	256	179	179	249	249	149	159	235	238	200	200	277	280	162	162	182	182
		NA90-35	477040	5695521			185	207	306	306	234	240	182	186	256	256	179	179	249	249	157	177	232	238	200	200	280	280	162	166	182	182
		NA90-36	477040	5695521			185	189	302	306	234	234	182	192	256	256	179	179	249	249	157	159	235	238	200	200	280	280	164	164	182	182
		NA90-37	477040	5695521			191	201	306	306	234	234	186	186	256	256	169	179	249	249	149	157	235	238	200	200	280	280	162	164	182	182
		NA90-38	477040	5695521			185	201	302	306	234	234	182	186	256	256	169	179	249	249	159	169	235	238	200	202	280	280	156	162	182	182
		NA90-39	477040	5695521			185	193	306	306	234	234	186	192	256	256	179	179	249	249	159	177	232	235	196	200	280	280	162	162	182	182
		NA90-40	477040	5695521			187	201	306	312	234	234	180	182	256	256	169	179	249	249	157	163	232	238	200	200	280	280	162	162	182	182
		NA90-41	477040	5695521			193	201	306	306	234	234	186	192	256	256	169	179	249	249	159	167	232	235	200	200	280	280	162	164	182	182
		NA90-42	477040	5695521			201	201	306	306	234	234	186	192	256	256	179	179	249	255	159	161	232	235	196	200	280	286	162	164	182	182
		NA90-43	477040	5695521			201	201	306	306	234	234	168	182	256	256	169	179	249	249	157	169	232	235	200	200	280	280	162	164	182	182
		NA90-44	477040	5695521			201	201	306	306	234	234	182	186	256	256	179	179	249	249	159	167	232	232	196	200	271	280	156	162	182	182
		NA90-45	477040	5695521			191	201	306	306	234	234	186	186	256	256	179	179	249	249	141	159	232	238	200	200	280	280	162	162	182	182
		NA90-46	477040	5695521			183	185	306	306	234	240	182	186	256	256	169	179	249	249	147	157	232	235	200	202	280	280	162	162	182	182
		NA90-47	477040	5695521			185	211	306	306	234	234	182	190	256	256	179	179	249	249	159	171	235	238	200	200	280	280	162	164	182	182
		NA90-48	477040	5695521			183	201	306	306	234	234	182	208	256	256	179	179	249	249	159	177	232	238	200	200	280	280	162	162	182	182
		NA90-49	477040	5695521			185	191	302	306	234	240	186	190	256	256	179	179	249	249	155	157	232	232	200	200	280	283	162	166	182	182
		NA90-50	477040	5695521			199	201	306	306	234	234	182	192	256	256	179	179	249	249	159	177	232	232	196	200	277	280	162	164	182	182
		NA106-1	476980	5695544			193	193	302	306	234	234	192	196	256	256	179	179	249	249	159	177	235	235	200	202	280	280	156	156	182	182
		NA106-2	476980	5695544			183	193	302	302	234	234	188	196	256	256	169	179	249	249	159	189	235	235	196	200	280	295	156	164	182	182
		NA106-3	476980	5695544			185	185	302	306	234	234	192	196	256	256	179	179	249	249	159	177	232	235	200	200	280	280	156	166	182	182
		NA106-4	476980	5695544			193	199	302	306	234	234	192	196	256	256	179	179	249	249	159	177	235	235	196	200	280	280	156	162	182	182
		NA106-5	476980	5695544			183	193	302	306	234	234	196	196	256	256	169	179	249	249	159	169	235	235	200	200	280	304	156	156	182	182
		NA106-6	476980	5695544			185	193	302	312	234	234	192	196	256	256	179	179	249	249	167	189	235	235	200	202	280	304	156	162	182	182
		NA106-7	476980	5695544			185	225	302	306	234	240	192	208	256	256	179	179	249	249	169	189	235	235	200	200	280	280	156	162	182	182
		NA106-8	476980	5695544			185	193	302	312	234	234	192	196	256	256	169	179	249	249	167	189	235	235	196	202	280	304	156	162	182	182
		NA106-9	476980	5695544			185	197	302	306	234	240	186	196	256	256	169	179	249	249	189	189	235	235	200	202	286	304	156	162	182	182
		NA106-10	476980	5695544			185	185	302	306	234	234	192	196	256	256	179	179	249	249	177	189	235	235	196	200	280	280	156	162	182	182
		NA106-11	476980	5695544			185	199	302	312	234	234	192	208	256	256	169	179	249	249	159	167	235	235	200	200	280	304	156	156	182	182
		NA106-12	476980	5695544			193	199	302	312	234	234	192	208	256	256	169	179	249	249	159	167	235	235	200	200	280	304	156	156	182	182
		NA106-13	476980	5695544			185	193	302	312	234	234	192	208	256	256	169	179	249	249	159	167	235	235	200	200	280	280	156	156	182	182
		NA106-14	476980	5695544			185	199	302	306	234	234	192	196	256	256	179	179	249	249	159	167	235	235	200	202	280	304	156	156	182	182
		NA106-15	476980	5695544			193	225	302	306	234	240	168	208	256	256	179	179	249	249	149	189	235	235	200	200	280	304	162	164	182	182
		NA106-16	476980	5695544			185	199	302	302	234	234	208	208	256	256	179	179	249	249	159	189	232	235	200	200	280	304	162	162	182	182
		NA106-17	476980	5695544			193	199	302	306	234	234	192	196	256	256	179	179	249	249	177	189	235	235	200	200	280	304	156	156	182	182
		NA106-18	476980	5695544			185	193	302	312	234	234	192	208	256	256	179	179	249	249	159	167	235	235	200	202	280	280	156	156	182	182
		NA106-19	476980	5695544			185	193	302	306	234	234	192	208	256	256	179	179	249	249	159	177	235	235	196	200	280	280	162	162	182	182
		NA106-20	476980	5695544			193	199	302	306	234	240	192	196	256	256	179	179	249	249	189	191	235	235	200	200	280	304	156	166	182	182
		NA106-21	476980	5695544			193	193	302	312	234	234	192	196	256	256	179	179	249	249	167	189	235	235	196	200	280	304	156	156	182	182
		NA106-22	476980	5695544			185	193	302	312	234	234	192	196	256	256	179	179	249	249	159	167	235	235	196	200	280	280	156	162	182	182
		NA106-23	476980	5695544			193	193	302	306	234	234	192	196	256	256	179	179	249	249	177	189	235	235	196	202	280	280	156	156	182	182
		NA106-24	476980	5695544			185	197	302	314	234	240	180	196	256	256	169	179	249	249	189	193	235	235	196	200	280	286	156	156	182	182
		NA106-25	476980	5695544			193	199	302	306	234	234	192	196	256	256	179	179	249	249	159	177	235	235	196	200	280	280	156	156	182	182
		NA106-26	476980	5695544			193	193	302	312	234	234	192	196	256	256	169	179	249	249	167	189	235	235	196	202	280	304	156	156	182	182
		NA106-27	476980	5695544			185	193	302	312	234	234	192	196	256	256	179	179	249	249	167	189	235	235	200	200	280	280	156	156	182	182
		NA106-28	476980	5695544			183	185	302	306	234	234	144	196	256	256	169	179	249	249	189	189	232	235	196	200	280	307	156	156	182	182
		NA106-29	476980	5695544			183	193	302	306	234	234	188	196	256	256	179	179	249	249	159	177	235	235	196	200	280	304	162	162	182	182
		NA106-30	476980	5695544			183	193	302	302	234	240	186	208	256	256	169	179	249	255	159	159	235	235	196	200	277	280	156	156	182	182
		NA106-31	476980	5695544			185	199	302	306	234	234	192	208	256	256	179	179	249	249	159	177	235	235	196	202	280	304	156	156	182	182
		NA106-32	476980	5695544			185	199	302	312	234	234	192	208	256	256	169	179	249	249	159	167	235	235	196	200	280	304	156	162	182	182
		NA106-33	476980	5695544			193	205	302	312	234	234	196	208	256	256	169	179	249	249	143	189	235	235	196	200	280	304	162	166	182	182
		NA106-34	476980	5695544			193	193	302	306	234	234	192	208	256	256	179	179	249	249	159	177	232	235	196	200	280	280	156	166	182	182
		NA106-35	476980	5695544			183	193	302	302	234	234	186	208	256	256	179	179	249	249	147	189	235	235	196	196	280	304	156	156	182	182
		NA106-36	476980	5695544			193	199	302	312	234	234	192	196	256	256	169	179	249	249	159	167	235	235	200	200	280	280	156	156	182	182
		NA106-37	476980	5695544			193	193	302	306	234	234	192	208	256	256	179	179	249	249	177	189	235	235	200	200	280	280	162	162	182	182
		NA106-38	476980	5695544			193	193	302	312	234	234	192	208	256	256	179	179	249	249	167	189	235	235	196	202	280	280	156	156	182	182
		NA106-39	476980	5695544			193	193	302	312	234	234	192	196	256	256	179	179	249	249	167	189	235	235	200	200	280	304	156	156	182	182
		NA106-40	476980	5695544			193	193	302	306	234	234	192	208	256	256	179	179	249	249	177	189	235	235	196	200	280	280	162	162	182	182
		NA106-41	476980	5695544			193	193	302	306	234	234	192	196	256	256	179	179	249	249	159	177	232	235	196	200	280	304	156	166	182	182
		NA106-42	476980	5695544			193	199	302	306	234	234	192	196	256	256	169	179	249	249	177	189	232	235	200	200	280	280	162	162	182	182
		NA106-43	476980	5695544			185	193	302	306	234	234	192	196	256	256	169	179	249	249	159	177	235	235	196	202	280	280	162	162	182	182
		NA106-44	476980	5695544			185	191	302	302	234	234	194	196	256	256	179	179	249	249	155	189	235	235	200	200	280	304	156	162	182	182
		NA106-45	476980	5695544			193	193	302	306	234	234	192	196	256	256	179	179	249	249	159	191	235	235	196	200	280	304	162	166	182	182
		NA106-46	476980	5695544			185	199	302	312	234	234	192	208	256	256	179	179	249	249	167	189	235	235	196	200	280	304	156	156	182	182
		NA106-47	476980	5695544			183	193	302	306	234	234	188	208	256	256	169	179	249	249	159	159	235	235	196	200	280	304	156	162	182	182
		NA106-48	476980	5695544			185	193	302	302	234	234	192	208	256	256	179	179	249	249	159	177	232	235	196	200	280	280	162	166	182	182
		NA106-49	476980	5695544			193	193	302	312	234	234	192	208	256	256	179	179	249	249	167	189	235	235	200	202	280	304	156	156	182	182
		NA106-50	476980	5695544			185	199	302	312	234	234	192	208	256	256	179	179	249	249	159	167	235	235	200	200	280	280	156	156	182	182
		NA184-1	477105	5695346			191	193	302	304	234	234	186	192	256	256	169	179	249	252	157	165	235	235	200	202	280	286	162	162	182	182
		NA184-2	477105	5695346			183	185	302	306	234	234	192	224	256	256	179	179	249	249	157	157	232	235	200	202	280	286	156	162	182	182
		NA184-3	477105	5695346			183	185	302	302	234	234	180	192	256	256	169	179	249	249	165	165	232	235	200	200	280	286	166	166	182	182
		NA184-4	477105	5695346			191	191	302	306	234	234	192	198	256	256	179	179	249	249	157	193	235	235	196	200	280	286	166	166	182	182
		NA184-5	477105	5695346			185	191	302	306	234	234	190	192	256	256	169	179	249	249	157	157	235	235	200	202	280	280	162	162	182	182
		NA184-6	477105	5695346			185	185	302	302	234	234	186	192	256	256	169	179	249	255	149	149	232	235	196	202	277	286	162	166	182	182
		NA184-7	477105	5695346			191	193	302	302	234	234	190	192	256	256	179	179	249	249	157	157	232	235	202	202	277	286	166	166	182	182
		NA184-8	477105	5695346			183	191	302	302	234	234	190	192	256	256	179	179	249	249	163	163	235	235	200	200	277	286	162	162	182	182
		NA184-9	477105	5695346			191	191	302	302	234	240	176	192	256	256	179	179	249	255	157	163	235	235	200	202	280	286	166	166	182	182
		NA184-10	477105	5695346			183	191	302	312	234	234	186	192	256	256	169	179	249	249	157	157	232	235	200	200	283	286	162	166	182	182
		NA184-11	477105	5695346			191	205	302	306	234	234	192	192	256	256	179	179	249	255	157	165	232	235	200	200	277	280	162	162	182	182
		NA184-12	477105	5695346			185	205	302	306	234	234	174	192	256	256	179	179	249	249	145	157	232	235	202	202	280	280	162	166	182	182
		NA184-13	477105	5695346			183	185	302	304	234	234	188	192	256	256	179	179	249	249	189	189	235	235	200	200	280	286	162	166	182	182
		NA184-14	477105	5695346			185	191	302	306	234	234	192	196	256	256	169	179	249	249	163	163	235	235	200	202	280	286	162	166	182	182
		NA184-15	477105	5695346			185	205	302	312	234	234	186	192	256	256	169	179	249	249	145	157	235	235	200	200	280	286	164	166	182	182
		NA184-16	477105	5695346			185	191	302	306	234	234	186	192	256	256	179	179	249	255	165	165	235	235	196	202	280	280	162	162	182	182
		NA184-17	477105	5695346			191	205	302	302	234	234	190	192	256	256	179	179	249	249	153	157	232	235	200	200	286	298	162	162	182	182
		NA184-18	477105	5695346			191	203	302	302	234	234	192	192	256	272	169	179	249	249	147	157	229	235	200	200	280	280	162	166	182	182
		NA184-19	477105	5695346			185	205	302	302	234	234	192	192	256	256	179	179	249	249	149	157	235	235	200	200	280	286	166	166	182	182
		NA184-20	477105	5695346			191	201	302	302	234	234	192	196	256	256	169	179	249	249	157	169	235	238	200	200	280	286	166	166	182	182
		NA184-21	477105	5695346			185	185	302	306	234	240	188	192	256	256	179	179	249	249	149	149	235	235	200	202	280	280	162	162	182	182
		NA184-22	477105	5695346			185	191	302	302	234	234	192	204	256	256	179	179	249	249	179	179	235	235	200	202	271	280	162	176	182	182
		NA184-23	477105	5695346			181	185	302	302	234	240	144	192	256	256	179	179	249	249	157	157	235	235	200	202	280	280	162	162	182	182
		NA184-24	477105	5695346			183	191	302	302	234	240	188	192	256	256	169	179	249	255	189	189	235	235	202	202	280	280	164	166	182	182
		NA184-25	477105	5695346			191	205	302	312	234	234	192	194	256	256	169	179	249	249	157	165	235	235	196	200	280	286	162	166	182	182
		NA184-26	477105	5695346			183	185	302	306	234	234	186	192	256	256	169	179	249	249	149	149	232	235	196	202	280	280	162	166	182	182
		NA184-27	477105	5695346			191	191	302	302	234	234	192	192	256	256	179	179	249	249	179	179	235	235	200	200	280	286	162	162	182	182
		NA184-28	477105	5695346			191	205	302	306	234	234	190	192	256	256	179	179	249	249	165	165	235	235	200	202	280	286	162	164	182	182
		NA184-29	477105	5695346			185	191	302	304	234	234	180	192	256	256	179	179	249	249	169	169	232	235	200	200	280	286	156	162	182	182
		NA184-30	477105	5695346			185	191	302	306	234	234	192	192	256	256	179	179	249	249	167	167	235	235	196	202	280	286	164	166	182	182
		NA184-31	477105	5695346			185	185	302	312	234	234	180	192	256	256	179	179	249	249	157	157	235	235	200	200	286	295	162	162	182	182
		NA184-32	477105	5695346			191	203	302	306	234	234	192	208	256	256	179	179	249	249	157	163	235	235	196	200	280	280	156	162	182	182
		NA184-33	477105	5695346			185	185	302	306	234	240	186	192	256	256	179	179	249	249	149	157	235	235	200	200	280	286	162	164	182	182
		NA184-34	477105	5695346			185	203	302	312	234	234	180	192	256	256	169	179	249	255	167	167	235	235	200	200	280	280	166	166	182	182
		NA184-35	477105	5695346			185	185	302	306	234	240	180	192	256	256	179	179	249	255	169	169	232	235	200	202	280	295	156	162	182	182
		NA184-36	477105	5695346			183	191	302	312	234	234	188	192	256	256	179	179	249	249	157	193	235	235	200	200	277	280	166	166	182	182
		NA184-37	477105	5695346			185	205	302	302	234	234	192	208	256	256	179	179	249	249	159	159	235	235	200	200	271	286	162	162	182	182
		NA184-38	477105	5695346			187	191	302	306	234	234	192	206	256	256	179	179	249	249	157	179	235	235	202	202	280	280	156	166	182	182
		NA184-39	477105	5695346			185	213	302	306	234	234	190	192	256	256	169	179	249	249	155	157	235	235	202	202	280	280	162	166	182	182
		NA184-40	477105	5695346			185	221	302	308	234	234	192	198	256	256	169	179	249	249	149	157	232	235	200	202	280	295	166	166	182	182
		NA184-41	477105	5695346			191	191	302	302	234	234	168	192	232	256	179	179	249	249	149	157	235	235	196	202	280	286	162	162	182	182
		NA184-42	477105	5695346			185	201	302	306	234	234	192	196	256	256	179	179	249	249	157	163	235	235	196	200	280	286	162	166	182	182
		NA184-43	477105	5695346			191	193	302	306	234	234	190	192	256	256	179	179	249	249	169	169	232	235	200	202	277	280	162	164	182	192
		NA184-44	477105	5695346			191	191	302	302	234	234	192	192	256	256	179	179	249	249	149	157	235	235	202	202	271	280	162	166	182	182
		NA184-45	477105	5695346			185	199	302	302	234	234	186	192	256	256	169	179	249	249	157	167	235	235	202	202	280	286	164	166	182	182
		NA184-46	477105	5695346			187	191	302	306	234	234	188	192	256	256	179	179	249	249	195	195	232	235	196	202	277	286	156	162	182	182
		NA184-47	477105	5695346			191	193	302	306	234	234	144	192	256	256	179	179	249	249	163	163	235	235	200	200	277	286	162	166	182	182
		NA184-48	477105	5695346			185	191	302	306	234	240	144	192	256	256	179	179	249	249	169	169	235	235	196	202	280	286	166	166	182	182
		NA184-49	477105	5695346			183	185	302	312	234	234	186	192	256	256	179	179	249	249	157	165	235	235	202	202	280	286	162	162	182	182
		NA184-50	477105	5695346			191	193	302	312	234	240	192	196	256	256	179	179	249	249	173	173	235	235	200	202	280	286	166	166	182	182
		NA185-1	477160	5695221			193	199	306	306	234	234	188	192	256	256	169	179	249	249	157	163	232	235	196	200	280	286	156	162	182	182
		NA185-2	477160	5695221			193	205	306	306	234	234	190	192	256	256	179	179	249	249	149	157	235	235	196	196	280	280	156	162	182	182
		NA185-3	477160	5695221			185	193	306	312	234	234	192	208	232	256	169	179	249	249	157	157	235	235	196	200	280	286	164	166	182	182
		NA185-4	477160	5695221			193	193	302	306	234	234	180	204	256	256	169	179	249	249	157	165	232	235	196	196	280	286	164	164	182	182
		NA185-5	477160	5695221			185	193	302	306	234	246	180	180	256	256	179	179	249	249	155	159	235	235	196	196	280	280	156	164	182	182
		NA185-6	477160	5695221			189	193	302	306	234	234	180	196	256	256	169	179	249	255	157	163	235	235	196	200	271	280	156	162	182	182
		NA185-7	477160	5695221			191	193	304	306	234	240	190	192	256	272	169	179	249	249	147	155	235	235	196	200	280	280	156	162	182	182
		NA185-8	477160	5695221			189	193	302	306	234	234	186	192	252	256	179	179	249	249	157	161	235	235	196	200	280	280	156	162	182	182
		NA185-9	477160	5695221			183	193	302	306	234	234	192	192	256	256	169	179	249	249	155	165	232	235	196	196	280	280	162	164	182	182
		NA185-10	477160	5695221			185	193	306	306	234	240	144	192	256	256	169	169	249	249	155	167	235	235	196	200	280	280	164	164	182	182
		NA185-11	477160	5695221			185	193	302	306	234	234	186	192	256	256	169	169	249	249	157	165	235	235	196	200	277	280	156	164	182	182
		NA185-12	477160	5695221			193	193	306	306	234	234	192	196	256	256	179	179	249	255	157	193	235	235	196	200	280	280	156	156	182	182
		NA185-13	477160	5695221			187	193	306	314	234	234	192	192	256	256	179	179	249	249	149	157	235	235	196	202	277	280	164	166	182	182
		NA185-14	477160	5695221			183	193	306	306	234	234	144	192	256	256	169	179	249	255	155	155	232	235	196	196	280	280	156	162	182	182
		NA185-15	477160	5695221			187	193	306	308	234	234	180	188	256	256	169	179	249	249	155	159	232	235	196	200	277	280	162	164	182	182
		NA185-16	477160	5695221			183	193	306	308	234	234	186	192	256	256	169	179	249	249	157	167	235	235	196	200	280	286	156	162	182	182
		NA185-17	477160	5695221			193	203	302	306	234	234	190	192	256	256	179	179	249	249	157	157	235	235	196	196	280	280	156	162	182	182
		NA185-18	477160	5695221			191	193	306	306	234	234	180	188	256	256	169	179	249	249	155	157	235	235	196	200	280	280	156	162	182	182
		NA185-19	477160	5695221			183	193	306	314	234	234	180	192	256	256	179	179	249	249	157	161	232	235	196	200	277	280	156	166	182	182
		NA185-20	477160	5695221			183	193	302	306	234	234	180	180	256	256	169	169	249	249	155	165	232	235	196	200	280	286	156	166	182	182
		NA185-21	477160	5695221			191	193	302	306	234	234	180	196	256	256	169	179	249	249	157	165	235	235	196	200	280	280	156	164	182	182
		NA185-22	477160	5695221			183	193	302	306	234	234	192	194	256	256	169	179	249	249	157	165	232	235	196	200	280	280	156	166	182	182
		NA185-23	477160	5695221			193	201	306	306	234	234	180	186	256	256	169	179	249	249	157	159	235	235	196	196	280	280	156	164	182	182
		NA185-24	477160	5695221			191	193	302	306	234	234	186	192	256	256	169	179	249	249	155	155	232	235	196	196	280	280	164	164	182	182
		NA185-25	477160	5695221			193	203	302	306	234	240	186	192	256	272	179	179	249	249	147	157	235	235	196	200	280	280	162	164	182	182
		NA185-26	477160	5695221			191	193	302	306	234	240	180	186	256	256	169	179	249	249	147	157	235	235	196	200	280	280	156	162	182	182
		NA185-27	477160	5695221			183	193	306	306	234	234	180	186	256	256	169	179	249	249	155	159	235	235	196	196	277	280	162	164	182	182
		NA185-28	477160	5695221			183	193	306	306	234	234	180	196	256	256	169	169	249	249	157	185	235	235	196	202	280	280	156	162	182	182
		NA185-29	477160	5695221			193	197	306	306	234	240	180	192	256	256	169	179	249	249	157	157	229	235	196	200	277	280	164	164	182	182
		NA185-30	477160	5695221			191	193	306	314	234	234	176	180	252	256	169	179	249	255	157	157	235	235	196	202	280	280	162	164	182	182
		NA185-31	477160	5695221			187	193	304	306	234	240	180	182	256	256	179	179	249	249	157	165	235	235	196	200	280	280	162	164	182	182
		NA185-32	477160	5695221			193	193	302	306	234	234	186	192	256	256	169	179	249	249	157	165	235	235	196	202	280	280	156	162	182	182
		NA185-33	477160	5695221			191	193	306	306	234	234	180	188	256	256	169	179	249	249	157	163	235	235	196	196	277	280	156	164	182	182
		NA185-34	477160	5695221			193	193	306	306	234	240	192	196	256	256	179	179	249	249	157	189	235	235	196	200	280	280	156	156	182	182
		NA185-35	477160	5695221			179	193	302	306	234	234	144	180	256	256	169	179	249	249	149	157	235	235	196	202	280	280	156	156	182	182
		NA185-36	477160	5695221			193	205	302	306	234	234	180	198	256	256	179	179	249	249	157	163	235	235	196	200	280	280	156	162	182	182
		NA185-37	477160	5695221			191	193	306	306	234	234	192	196	256	256	169	179	249	249	147	157	235	235	196	200	277	280	156	164	182	182
		NA185-38	477160	5695221			189	193	302	306	234	234	186	192	256	256	179	179	249	249	155	177	235	235	196	200	280	280	164	166	182	182
		NA185-39	477160	5695221			191	193	306	306	234	240	188	192	256	256	169	179	249	249	141	157	235	235	196	200	271	280	156	162	182	182
		NA185-40	477160	5695221			183	193	306	306	234	234	192	192	252	256	169	169	249	249	155	155	235	235	196	200	280	280	156	164	182	182
		NA185-41	477160	5695221			193	201	302	306	234	240	180	196	256	256	169	169	249	255	155	157	235	235	196	200	280	280	162	164	182	182
		NA185-42	477160	5695221			183	193	302	306	234	234	144	180	256	256	179	179	249	249	157	159	235	235	196	196	280	280	164	164	182	182
		NA185-43	477160	5695221			193	205	302	306	234	234	168	192	256	256	169	179	249	249	149	157	232	235	196	196	280	280	156	166	182	182
		NA185-44	477160	5695221			193	201	306	306	234	240	188	192	256	256	179	179	249	249	155	155	235	235	196	202	280	280	156	164	182	182
		NA185-45	477160	5695221			193	205	302	306	234	234	192	192	256	256	179	179	249	255	157	165	235	235	196	196	280	280	156	156	182	182
		NA185-46	477160	5695221			193	193	304	306	234	234	180	192	256	256	169	179	249	255	155	189	235	235	196	196	271	280	156	162	182	182
		NA185-47	477160	5695221			193	193	306	306	234	234	192	196	256	256	179	179	249	255	155	177	235	235	196	200	277	280	156	162	182	182
		NA185-48	477160	5695221			193	201	306	308	234	234	192	192	256	256	179	179	249	249	141	157	235	235	196	200	277	280	156	156	182	182
		NA185-49	477160	5695221			183	193	306	306	234	234	180	186	256	256	179	179	249	249	157	159	232	235	196	200	277	280	156	156	182	182
		NA185-50	477160	5695221			187	193	304	306	234	234	190	192	256	256	169	179	249	249	157	157	235	235	196	202	280	280	156	156	182	182
		* Gender was determined based on 2-year crown observations (flowers, seeds, seed stalks, flower gals) in April and August 2014 and 2015.
		** Seed set observation in August 2015. There were no newly produced seeds observed on the adult trees in August 2014.
