# Supplementary material for: Gene flow of common ash (Fraxinus excelsior L.) in a fragmented landscape
Source: PLoS One. 2017 Oct 20;12(10):e0186757. doi: 10.1371/journal.pone.0186757 (PMC5650178; doi:10.1371/journal.pone.0186757)
Supplement: S2 Table — (XLSX) [file pone.0186757.s002.xlsx]

## Sheet: Haaren_April2014
Station ID	Date	Wind Speed (m/s)	Wind Direction (0° North)
15120	2014040100	3.7	140
15120	2014040101	3.6	150
15120	2014040102	3.3	140
15120	2014040103	2.8	150
15120	2014040104	3.2	150
15120	2014040105	2.9	190
15120	2014040106	2.2	170
15120	2014040107	3.3	150
15120	2014040108	2.6	200
15120	2014040109	2.4	230
15120	2014040110	1.8	230
15120	2014040111	1.8	220
15120	2014040112	1.9	20
15120	2014040113	1.9	20
15120	2014040114	1.7	40
15120	2014040115	2.2	50
15120	2014040116	2.7	70
15120	2014040117	2.1	90
15120	2014040118	2.3	320
15120	2014040119	1.7	360
15120	2014040120	2.2	360
15120	2014040121	2.7	120
15120	2014040122	3.3	150
15120	2014040123	3.7	140
15120	2014040200	4.6	140
15120	2014040201	4.7	140
15120	2014040202	4.7	140
15120	2014040203	4.4	140
15120	2014040204	4.2	130
15120	2014040205	4.1	130
15120	2014040206	4.3	130
15120	2014040207	4	130
15120	2014040208	3.6	130
15120	2014040209	2.8	120
15120	2014040210	2.1	120
15120	2014040211	3.1	220
15120	2014040212	3.2	210
15120	2014040213	2.4	360
15120	2014040214	3.1	170
15120	2014040215	2.3	240
15120	2014040216	1.3	150
15120	2014040217	1.5	210
15120	2014040218	1.6	200
15120	2014040219	1.8	190
15120	2014040220	2.6	180
15120	2014040221	1.8	200
15120	2014040222	2.7	170
15120	2014040223	2.1	180
15120	2014040300	2.5	210
15120	2014040301	2.3	180
15120	2014040302	2	180
15120	2014040303	2.1	160
15120	2014040304	2.2	170
15120	2014040305	2.2	160
15120	2014040306	2.4	160
15120	2014040307	2.5	150
15120	2014040308	2.1	170
15120	2014040309	2.5	220
15120	2014040310	4.2	240
15120	2014040311	5.4	250
15120	2014040312	4.1	260
15120	2014040313	5.3	240
15120	2014040314	7.2	240
15120	2014040315	7.1	230
15120	2014040316	6.4	250
15120	2014040317	5.7	260
15120	2014040318	4.1	290
15120	2014040319	3.1	290
15120	2014040320	2.1	270
15120	2014040321	1.5	270
15120	2014040322	0.9	190
15120	2014040323	1.7	160
15120	2014040400	1.8	160
15120	2014040401	1.3	150
15120	2014040402	1.9	150
15120	2014040403	2	160
15120	2014040404	2.2	160
15120	2014040405	1.9	210
15120	2014040406	2	200
15120	2014040407	2.1	180
15120	2014040408	2.1	240
15120	2014040409	1.7	330
15120	2014040410	2	10
15120	2014040411	1.6	330
15120	2014040412	1.1	90
15120	2014040413	1.2	50
15120	2014040414	2.1	50
15120	2014040415	2.8	50
15120	2014040416	2.7	60
15120	2014040417	2.8	80
15120	2014040418	2.1	80
15120	2014040419	2.5	100
15120	2014040420	2.6	120
15120	2014040421	3	120
15120	2014040422	3.5	140
15120	2014040423	3.7	150
15120	2014040500	1.8	140
15120	2014040501	1.7	110
15120	2014040502	2.8	120
15120	2014040503	2	240
15120	2014040504	3.3	250
15120	2014040505	2.7	270
15120	2014040506	3	290
15120	2014040507	3.1	290
15120	2014040508	3.3	300
15120	2014040509	3	310
15120	2014040510	3.3	310
15120	2014040511	3.6	300
15120	2014040512	3.7	310
15120	2014040513	3.7	320
15120	2014040514	3.8	310
15120	2014040515	4	320
15120	2014040516	3.1	310
15120	2014040517	2.4	300
15120	2014040518	1.7	280
15120	2014040519	2	290
15120	2014040520	1.9	250
15120	2014040521	1.9	230
15120	2014040522	2	200
15120	2014040523	2.5	240
15120	2014040600	3	240
15120	2014040601	2.4	210
15120	2014040602	2.8	210
15120	2014040603	3.2	200
15120	2014040604	3.2	200
15120	2014040605	3.3	200
15120	2014040606	3	210
15120	2014040607	2.9	200
15120	2014040608	2.9	210
15120	2014040609	3.6	230
15120	2014040610	4.5	240
15120	2014040611	5.5	250
15120	2014040612	5.2	250
15120	2014040613	5	260
15120	2014040614	5.4	270
15120	2014040615	3.9	310
15120	2014040616	4.3	270
15120	2014040617	2.8	210
15120	2014040618	2.8	210
15120	2014040619	2.9	230
15120	2014040620	3.7	240
15120	2014040621	3.4	240
15120	2014040622	3.3	240
15120	2014040623	3.3	240
15120	2014040700	3.3	230
15120	2014040701	3.8	230
15120	2014040702	5	250
15120	2014040703	5	250
15120	2014040704	3.9	240
15120	2014040705	3.1	230
15120	2014040706	3	230
15120	2014040707	2.4	190
15120	2014040708	2.4	200
15120	2014040709	3	210
15120	2014040710	2.8	240
15120	2014040711	3.8	240
15120	2014040712	3.4	230
15120	2014040713	3.6	210
15120	2014040714	3.3	210
15120	2014040715	4.9	180
15120	2014040716	5.7	180
15120	2014040717	6.7	170
15120	2014040718	6.1	170
15120	2014040719	4.5	150
15120	2014040720	4.5	150
15120	2014040721	6.1	180
15120	2014040722	6.1	200
15120	2014040723	6.4	200
15120	2014040800	6.2	240
15120	2014040801	4.9	240
15120	2014040802	5.3	240
15120	2014040803	3.8	220
15120	2014040804	4.1	220
15120	2014040805	5	240
15120	2014040806	7.9	260
15120	2014040807	8.4	260
15120	2014040808	8	280
15120	2014040809	8.2	270
15120	2014040810	8.1	260
15120	2014040811	8.2	260
15120	2014040812	8.1	270
15120	2014040813	7	270
15120	2014040814	9	280
15120	2014040815	7.4	260
15120	2014040816	6.9	250
15120	2014040817	7.3	290
15120	2014040818	6.9	280
15120	2014040819	6.8	270
15120	2014040820	6.9	270
15120	2014040821	5.9	270
15120	2014040822	6.9	260
15120	2014040823	7.1	270
15120	2014040900	7.7	270
15120	2014040901	8	280
15120	2014040902	7.5	290
15120	2014040903	6.7	290
15120	2014040904	6.4	280
15120	2014040905	6	280
15120	2014040906	5.8	280
15120	2014040907	5.9	270
15120	2014040908	5.8	280
15120	2014040909	6.5	270
15120	2014040910	7.6	280
15120	2014040911	7.8	280
15120	2014040912	7.3	280
15120	2014040913	6.8	280
15120	2014040914	6.7	280
15120	2014040915	6.1	280
15120	2014040916	5.9	280
15120	2014040917	4.9	280
15120	2014040918	3.9	280
15120	2014040919	5.1	290
15120	2014040920	4.4	310
15120	2014040921	3.5	320
15120	2014040922	4.6	310
15120	2014040923	6.1	310
15120	2014041000	5.7	300
15120	2014041001	5.1	300
15120	2014041002	5.1	300
15120	2014041003	5	290
15120	2014041004	5.2	290
15120	2014041005	4.7	290
15120	2014041006	4.3	290
15120	2014041007	4.4	290
15120	2014041008	4.3	300
15120	2014041009	3.9	300
15120	2014041010	4.3	310
15120	2014041011	4.2	310
15120	2014041012	4	310
15120	2014041013	2.2	310
15120	2014041014	3	310
15120	2014041015	2.8	310
15120	2014041016	2.3	310
15120	2014041017	1.9	280
15120	2014041018	1	310
15120	2014041019	1.3	240
15120	2014041020	1.4	210
15120	2014041021	1.3	160
15120	2014041022	1.7	150
15120	2014041023	1.7	160
15120	2014041100	1.8	170
15120	2014041101	1.5	170
15120	2014041102	1.8	130
15120	2014041103	1.3	170
15120	2014041104	2.5	210
15120	2014041105	2.4	210
15120	2014041106	2.3	200
15120	2014041107	1.8	180
15120	2014041108	2	200
15120	2014041109	1.5	360
15120	2014041110	2	10
15120	2014041111	2.1	350
15120	2014041112	2.8	340
15120	2014041113	3.2	330
15120	2014041114	3.3	330
15120	2014041115	3.6	330
15120	2014041116	3.8	340
15120	2014041117	4.5	340
15120	2014041118	2.8	350
15120	2014041119	1.4	320
15120	2014041120	1.4	330
15120	2014041121	1.1	10
15120	2014041122	0.8	200
15120	2014041123	0.6	40
15120	2014041200	1.2	10
15120	2014041201	1.3	200
15120	2014041202	0.9	200
15120	2014041203	1	210
15120	2014041204	1.8	170
15120	2014041205	2.2	170
15120	2014041206	2.3	180
15120	2014041207	1.7	170
15120	2014041208	1.7	140
15120	2014041209	2	130
15120	2014041210	2.2	130
15120	2014041211	1.8	150
15120	2014041212	2	180
15120	2014041213	2.5	340
15120	2014041214	3.2	320
15120	2014041215	4.1	320
15120	2014041216	4.6	310
15120	2014041217	3.9	310
15120	2014041218	4	310
15120	2014041219	3.9	310
15120	2014041220	4.3	300
15120	2014041221	3.2	270
15120	2014041222	3.5	280
15120	2014041223	2.5	280
15120	2014041300	2.8	250
15120	2014041301	4.1	270
15120	2014041302	4.1	270
15120	2014041303	4.3	270
15120	2014041304	4.3	280
15120	2014041305	4.6	280
15120	2014041306	4.6	270
15120	2014041307	4.5	260
15120	2014041308	4.9	260
15120	2014041309	4.8	270
15120	2014041310	5.1	280
15120	2014041311	6.3	280
15120	2014041312	6.4	290
15120	2014041313	6.3	280
15120	2014041314	6.4	280
15120	2014041315	6.7	290
15120	2014041316	6.7	300
15120	2014041317	5.8	300
15120	2014041318	5.5	290
15120	2014041319	4.8	300
15120	2014041320	5.1	290
15120	2014041321	4.8	290
15120	2014041322	5.9	290
15120	2014041323	6	290
15120	2014041400	6.3	280
15120	2014041401	6.4	260
15120	2014041402	6.8	240
15120	2014041403	7.8	260
15120	2014041404	7.7	280
15120	2014041405	7.9	280
15120	2014041406	8.8	290
15120	2014041407	7.6	300
15120	2014041408	7.7	300
15120	2014041409	7.7	290
15120	2014041410	8.5	290
15120	2014041411	6.2	330
15120	2014041412	7.8	310
15120	2014041413	7.4	290
15120	2014041414	7.6	310
15120	2014041415	7	320
15120	2014041416	7.9	310
15120	2014041417	6.7	310
15120	2014041418	5.7	320
15120	2014041419	6.8	320
15120	2014041420	6.2	320
15120	2014041421	4.2	310
15120	2014041422	6.1	300
15120	2014041423	7	300
15120	2014041500	7.2	310
15120	2014041501	7.1	310
15120	2014041502	6.9	300
15120	2014041503	6.8	310
15120	2014041504	6.1	300
15120	2014041505	6.3	310
15120	2014041506	6.5	300
15120	2014041507	5.6	300
15120	2014041508	6.2	310
15120	2014041509	6.1	310
15120	2014041510	6.2	310
15120	2014041511	6.5	320
15120	2014041512	6.4	310
15120	2014041513	6.9	320
15120	2014041514	6.9	330
15120	2014041515	6	320
15120	2014041516	5.8	330
15120	2014041517	5.4	330
15120	2014041518	4.8	330
15120	2014041519	4.1	320
15120	2014041520	3.7	340
15120	2014041521	4.3	340
15120	2014041522	3.6	330
15120	2014041523	3.3	330
15120	2014041600	2.3	310
15120	2014041601	1.8	290
15120	2014041602	1.5	290
15120	2014041603	1.4	260
15120	2014041604	1.4	230
15120	2014041605	2.1	160
15120	2014041606	1.6	150
15120	2014041607	1.3	130
15120	2014041608	1.7	130
15120	2014041609	2.3	120
15120	2014041610	2.4	120
15120	2014041611	2.5	120
15120	2014041612	3	130
15120	2014041613	3.4	120
15120	2014041614	2.6	120
15120	2014041615	2.3	110
15120	2014041616	2.4	110
15120	2014041617	3.3	130
15120	2014041618	2.7	140
15120	2014041619	2.5	120
15120	2014041620	2.6	130
15120	2014041621	2.7	140
15120	2014041622	3.6	160
15120	2014041623	4.6	160
15120	2014041700	4.7	170
15120	2014041701	5	170
15120	2014041702	4.6	170
15120	2014041703	4.6	170
15120	2014041704	4.4	150
15120	2014041705	4.2	150
15120	2014041706	3.7	160
15120	2014041707	3.1	170
15120	2014041708	3.6	200
15120	2014041709	4	200
15120	2014041710	3	210
15120	2014041711	2.5	190
15120	2014041712	3.5	180
15120	2014041713	4	160
15120	2014041714	3.9	190
15120	2014041715	4	230
15120	2014041716	5.2	240
15120	2014041717	4.6	230
15120	2014041718	3.3	250
15120	2014041719	4.2	250
15120	2014041720	3.9	240
15120	2014041721	3.9	250
15120	2014041722	5	280
15120	2014041723	4.8	260
15120	2014041800	6	320
15120	2014041801	5.3	310
15120	2014041802	5	310
15120	2014041803	5.4	300
15120	2014041804	5.9	310
15120	2014041805	5.7	320
15120	2014041806	5.8	320
15120	2014041807	5.9	320
15120	2014041808	5.7	310
15120	2014041809	5.7	320
15120	2014041810	5.4	320
15120	2014041811	6.2	320
15120	2014041812	7.4	320
15120	2014041813	6.4	320
15120	2014041814	7	320
15120	2014041815	6.6	320
15120	2014041816	6.6	320
15120	2014041817	5.2	320
15120	2014041818	4.9	340
15120	2014041819	3.3	330
15120	2014041820	4.1	330
15120	2014041821	4.6	10
15120	2014041822	1.1	340
15120	2014041823	1.5	250
15120	2014041900	0.8	300
15120	2014041901	0.9	210
15120	2014041902	1.9	80
15120	2014041903	2.1	110
15120	2014041904	2.3	130
15120	2014041905	3	110
15120	2014041906	3.8	110
15120	2014041907	4.5	110
15120	2014041908	4.4	100
15120	2014041909	4.9	100
15120	2014041910	4.8	100
15120	2014041911	4.9	80
15120	2014041912	5.1	80
15120	2014041913	5.5	60
15120	2014041914	5.4	40
15120	2014041915	6	60
15120	2014041916	5.9	60
15120	2014041917	6.5	70
15120	2014041918	6.2	70
15120	2014041919	4.9	70
15120	2014041920	4.5	70
15120	2014041921	4.4	70
15120	2014041922	5.6	60
15120	2014041923	4	70
15120	2014042000	3.1	90
15120	2014042001	3.1	90
15120	2014042002	3.3	90
15120	2014042003	2.7	110
15120	2014042004	4.3	90
15120	2014042005	4.7	90
15120	2014042006	3.7	100
15120	2014042007	3.9	90
15120	2014042008	5	90
15120	2014042009	6.9	100
15120	2014042010	6.7	100
15120	2014042011	8.4	110
15120	2014042012	7.9	100
15120	2014042013	7.4	100
15120	2014042014	7.7	120
15120	2014042015	7	120
15120	2014042016	6.8	110
15120	2014042017	6.1	100
15120	2014042018	5.5	100
15120	2014042019	5.5	110
15120	2014042020	3.8	130
15120	2014042021	2.4	130
15120	2014042022	1.9	120
15120	2014042023	2.3	130
15120	2014042100	2.8	130
15120	2014042101	2.6	120
15120	2014042102	2.3	130
15120	2014042103	2.4	140
15120	2014042104	1.9	110
15120	2014042105	3.7	80
15120	2014042106	3.5	80
15120	2014042107	4.1	70
15120	2014042108	4.4	80
15120	2014042109	5.1	90
15120	2014042110	4.3	120
15120	2014042111	5.2	120
15120	2014042112	4.4	110
15120	2014042113	4.6	90
15120	2014042114	3.9	80
15120	2014042115	4.3	70
15120	2014042116	4.2	90
15120	2014042117	3.2	160
15120	2014042118	2.5	120
15120	2014042119	2.1	150
15120	2014042120	1.7	130
15120	2014042121	2.3	130
15120	2014042122	2.5	130
15120	2014042123	3	130
15120	2014042200	2.9	140
15120	2014042201	2.5	140
15120	2014042202	3	170
15120	2014042203	4	160
15120	2014042204	3.6	150
15120	2014042205	3.1	150
15120	2014042206	3.1	140
15120	2014042207	2.6	150
15120	2014042208	2.2	180
15120	2014042209	1.7	240
15120	2014042210	1.8	290
15120	2014042211	1.7	330
15120	2014042212	1.3	10
15120	2014042213	2	20
15120	2014042214	2.4	50
15120	2014042215	4.1	150
15120	2014042216	3.6	100
15120	2014042217	2.6	130
15120	2014042218	2.4	160
15120	2014042219	2.3	190
15120	2014042220	2.5	200
15120	2014042221	2.4	190
15120	2014042222	2.6	210
15120	2014042223	2.9	210
15120	2014042300	2.8	210
15120	2014042301	2.8	210
15120	2014042302	2.2	190
15120	2014042303	2.4	200
15120	2014042304	2.2	190
15120	2014042305	1.8	190
15120	2014042306	2	190
15120	2014042307	2	190
15120	2014042308	1.4	180
15120	2014042309	1.6	160
15120	2014042310	1.5	160
15120	2014042311	1.8	210
15120	2014042312	1.3	60
15120	2014042313	2.3	110
15120	2014042314	3.1	90
15120	2014042315	2.8	20
15120	2014042316	4.6	360
15120	2014042317	2.8	100
15120	2014042318	3.4	180
15120	2014042319	3.2	180
15120	2014042320	2.6	180
15120	2014042321	1.7	140
15120	2014042322	2.3	130
15120	2014042323	2.1	160
15120	2014042400	2.4	200
15120	2014042401	2.4	190
15120	2014042402	2.1	160
15120	2014042403	2.4	160
15120	2014042404	2.6	170
15120	2014042405	3.1	150
15120	2014042406	3.3	130
15120	2014042407	3.1	130
15120	2014042408	3.4	130
15120	2014042409	3.1	140
15120	2014042410	3.1	120
15120	2014042411	3.6	120
15120	2014042412	2.4	150
15120	2014042413	1.6	330
15120	2014042414	3	90
15120	2014042415	2.8	80
15120	2014042416	2.6	70
15120	2014042417	4.2	80
15120	2014042418	4.2	70
15120	2014042419	4.4	80
15120	2014042420	4.4	80
15120	2014042421	4.1	100
15120	2014042422	4.2	120
15120	2014042423	4.2	130
15120	2014042500	4.5	140
15120	2014042501	5.3	130
15120	2014042502	5	140
15120	2014042503	4	150
15120	2014042504	4.6	140
15120	2014042505	5.1	130
15120	2014042506	6.1	130
15120	2014042507	6.3	130
15120	2014042508	5.9	130
15120	2014042509	5.6	130
15120	2014042510	5	140
15120	2014042511	4.9	130
15120	2014042512	6	130
15120	2014042513	5.2	130
15120	2014042514	4.9	120
15120	2014042515	4.6	120
15120	2014042516	4.2	110
15120	2014042517	3.9	90
15120	2014042518	3.3	90
15120	2014042519	2.7	110
15120	2014042520	3.2	110
15120	2014042521	3	130
15120	2014042522	3.4	130
15120	2014042523	3.5	130
15120	2014042600	3.8	140
15120	2014042601	3.8	180
15120	2014042602	3.6	290
15120	2014042603	3.1	280
15120	2014042604	3.5	280
15120	2014042605	3.1	280
15120	2014042606	2.4	290
15120	2014042607	3.5	310
15120	2014042608	3.5	320
15120	2014042609	3.3	310
15120	2014042610	3.2	320
15120	2014042611	2.2	310
15120	2014042612	1.6	270
15120	2014042613	1.7	280
15120	2014042614	2.2	350
15120	2014042615	1.9	320
15120	2014042616	1.7	360
15120	2014042617	1.5	360
15120	2014042618	2.3	360
15120	2014042619	2.1	320
15120	2014042620	2	300
15120	2014042621	2.8	330
15120	2014042622	1.7	300
15120	2014042623	2.1	360
15120	2014042700	2.7	360
15120	2014042701	2.1	330
15120	2014042702	0.9	320
15120	2014042703	0.6	10
15120	2014042704	1	30
15120	2014042705	0.6	20
15120	2014042706	1.3	320
15120	2014042707	2.6	300
15120	2014042708	2.5	300
15120	2014042709	3.3	280
15120	2014042710	4.7	280
15120	2014042711	4.4	280
15120	2014042712	4.4	270
15120	2014042713	4.1	270
15120	2014042714	4.4	270
15120	2014042715	2.3	300
15120	2014042716	2.2	310
15120	2014042717	2.7	320
15120	2014042718	2	10
15120	2014042719	0.8	360
15120	2014042720	0.6	160
15120	2014042721	1.4	210
15120	2014042722	1	200
15120	2014042723	0.5	160
15120	2014042800	0.9	160
15120	2014042801	1.2	190
15120	2014042802	1.8	220
15120	2014042803	1	310
15120	2014042804	1.1	20
15120	2014042805	0.6	70
15120	2014042806	0.8	70
15120	2014042807	0.6	310
15120	2014042808	1.2	320
15120	2014042809	2	350
15120	2014042810	1.8	350
15120	2014042811	1.8	350
15120	2014042812	1.3	340
15120	2014042813	1.8	320
15120	2014042814	1.8	320
15120	2014042815	1.8	350
15120	2014042816	2.4	340
15120	2014042817	2.4	340
15120	2014042818	2.4	340
15120	2014042819	1.8	330
15120	2014042820	0.9	330
15120	2014042821	1.1	300
15120	2014042822	0.8	320
15120	2014042823	0.9	350
15120	2014042900	1.5	350
15120	2014042901	1	290
15120	2014042902	1	250
15120	2014042903	0.9	330
15120	2014042904	0.7	220
15120	2014042905	1.1	200
15120	2014042906	1.2	160
15120	2014042907	1.2	130
15120	2014042908	1	120
15120	2014042909	2	130
15120	2014042910	2.4	130
15120	2014042911	3.1	130
15120	2014042912	2.7	130
15120	2014042913	2.6	140
15120	2014042914	2.3	130
15120	2014042915	4.2	320
15120	2014042916	3.6	260
15120	2014042917	3.6	300
15120	2014042918	3.2	300
15120	2014042919	2.1	310
15120	2014042920	2.2	290
15120	2014042921	2.1	260
15120	2014042922	1.7	290
15120	2014042923	2.5	270
15120	2014043000	2.1	270
15120	2014043001	1.1	60
15120	2014043002	0.8	270
15120	2014043003	0.9	300
15120	2014043004	1.1	210
15120	2014043005	1.1	300
15120	2014043006	0.7	310
15120	2014043007	1.3	310
15120	2014043008	1.5	320
15120	2014043009	1.6	340
15120	2014043010	1.6	330
15120	2014043011	1.5	360
15120	2014043012	3.4	330
15120	2014043013	4.5	320
15120	2014043014	3.9	320
15120	2014043015	3	310
15120	2014043016	1.7	190
15120	2014043017	2.1	190
15120	2014043018	1.3	340
15120	2014043019	2.4	230
15120	2014043020	4.2	260
15120	2014043021	4.9	300
15120	2014043022	3.2	330
15120	2014043023	1.8	260

## Sheet: Arolsen_2008-2012
Station ID	Date	Wind Speed (m/s)	Wind Direction (0° North)
197	2008080100	3.3	190
197	2008080101	3	180
197	2008080102	2.7	170
197	2008080103	3.3	180
197	2008080104	2.7	170
197	2008080105	3.2	190
197	2008080106	1.9	190
197	2008080107	3.3	210
197	2008080108	5.7	220
197	2008080109	4.1	220
197	2008080110	3.5	210
197	2008080111	3.8	200
197	2008080112	3.9	210
197	2008080113	4.3	220
197	2008080114	5.4	230
197	2008080115	5.4	240
197	2008080116	4.2	230
197	2008080117	4.1	230
197	2008080118	3.7	230
197	2008080119	2.9	250
197	2008080120	2.3	290
197	2008080121	3.6	320
197	2008080122	2.1	300
197	2008080123	2	290
197	2008080200	1.1	280
197	2008080201	1.3	290
197	2008080202	1.5	270
197	2008080203	1.8	210
197	2008080204	2.1	210
197	2008080205	2.6	210
197	2008080206	2.5	220
197	2008080207	2.7	220
197	2008080208	3.1	200
197	2008080209	4.1	210
197	2008080210	4.7	220
197	2008080211	4.3	220
197	2008080212	3.8	210
197	2008080213	3.4	200
197	2008080214	4.1	220
197	2008080215	3.4	220
197	2008080216	1.8	220
197	2008080217	2.8	210
197	2008080218	1.5	220
197	2008080219	3	230
197	2008080220	3.2	230
197	2008080221	2.2	210
197	2008080222	3	210
197	2008080223	4.8	220
197	2008080300	5.5	220
197	2008080301	4.1	210
197	2008080302	4.2	210
197	2008080303	3.6	200
197	2008080304	3.4	210
197	2008080305	3.3	230
197	2008080306	3.2	230
197	2008080307	4.1	220
197	2008080308	4.6	240
197	2008080309	4.2	250
197	2008080310	4.4	250
197	2008080311	4.4	230
197	2008080312	4.1	230
197	2008080313	4.7	230
197	2008080314	5.5	230
197	2008080315	5.1	230
197	2008080316	4.9	220
197	2008080317	5.1	230
197	2008080318	3	220
197	2008080319	2.9	200
197	2008080320	1.7	200
197	2008080321	2.8	190
197	2008080322	3.7	200
197	2008080323	4.6	190
197	2008080400	6.5	190
197	2008080401	7.7	190
197	2008080402	7.4	200
197	2008080403	5.8	230
197	2008080404	3.8	250
197	2008080405	4	230
197	2008080406	4.6	250
197	2008080407	1.4	260
197	2008080408	4.2	260
197	2008080409	4.2	250
197	2008080410	4.9	260
197	2008080411	5.2	260
197	2008080412	5.3	260
197	2008080413	5.8	270
197	2008080414	6.6	270
197	2008080415	6.2	270
197	2008080416	5.6	280
197	2008080417	5.2	280
197	2008080418	5.4	270
197	2008080419	4.7	270
197	2008080420	2.7	250
197	2008080421	2.3	250
197	2008080422	2.7	250
197	2008080423	2.5	240
197	2008080500	2.3	250
197	2008080501	2.8	230
197	2008080502	3.2	230
197	2008080503	3.3	230
197	2008080504	3.8	230
197	2008080505	3.2	240
197	2008080506	3.9	260
197	2008080507	4.8	270
197	2008080508	4.6	260
197	2008080509	4.4	270
197	2008080510	4.6	290
197	2008080511	4.7	290
197	2008080512	4.4	280
197	2008080513	4.4	280
197	2008080514	3.3	280
197	2008080515	3.3	310
197	2008080516	3	300
197	2008080517	2.8	310
197	2008080518	2.7	300
197	2008080519	1.7	290
197	2008080520	1.4	250
197	2008080521	1.3	240
197	2008080522	1.7	230
197	2008080523	2.1	230
197	2008080600	2	210
197	2008080601	2	220
197	2008080602	1.7	200
197	2008080603	1.5	200
197	2008080604	1.9	200
197	2008080605	0.9	210
197	2008080606	1.3	220
197	2008080607	1.5	210
197	2008080608	3.7	200
197	2008080609	3.3	200
197	2008080610	4.1	220
197	2008080611	3.5	230
197	2008080612	3.4	180
197	2008080613	3.6	170
197	2008080614	2.8	190
197	2008080615	3.3	190
197	2008080616	2	200
197	2008080617	2.8	170
197	2008080618	2.9	170
197	2008080619	2.4	190
197	2008080620	2.7	210
197	2008080621	2.3	240
197	2008080622	1.3	190
197	2008080623	1	170
197	2008080700	1.5	190
197	2008080701	1.9	190
197	2008080702	3.6	180
197	2008080703	3.6	180
197	2008080704	3.3	180
197	2008080705	2.9	180
197	2008080706	2	170
197	2008080707	3.4	180
197	2008080708	4.1	170
197	2008080709	4.5	170
197	2008080710	6.2	170
197	2008080711	5.8	180
197	2008080712	6.7	190
197	2008080713	6.2	190
197	2008080714	6.1	190
197	2008080715	6.2	200
197	2008080716	5.6	220
197	2008080717	3.5	220
197	2008080718	2.7	240
197	2008080719	4.3	250
197	2008080720	3.8	240
197	2008080721	3.3	260
197	2008080722	2.7	240
197	2008080723	3.3	210
197	2008080800	3.9	210
197	2008080801	4.3	200
197	2008080802	3.4	210
197	2008080803	4.2	210
197	2008080804	3.3	210
197	2008080805	4.3	210
197	2008080806	3.7	210
197	2008080807	4.8	220
197	2008080808	5.1	230
197	2008080809	4.6	250
197	2008080810	3.9	230
197	2008080811	5.8	220
197	2008080812	4.5	240
197	2008080813	3.4	250
197	2008080814	3.5	250
197	2008080815	3.3	280
197	2008080816	5.1	280
197	2008080817	3.7	240
197	2008080818	3.8	250
197	2008080819	3.8	270
197	2008080820	2.9	270
197	2008080821	4	310
197	2008080822	5.4	320
197	2008080823	4.2	320
197	2008080900	3.3	320
197	2008080901	3.4	310
197	2008080902	2.6	290
197	2008080903	1.9	280
197	2008080904	2.2	270
197	2008080905	2	270
197	2008080906	1.2	260
197	2008080907	1.1	270
197	2008080908	2	260
197	2008080909	2.3	290
197	2008080910	3	280
197	2008080911	3.3	260
197	2008080912	3.3	270
197	2008080913	3.6	280
197	2008080914	3.9	270
197	2008080915	3	280
197	2008080916	3.5	270
197	2008080917	3.6	270
197	2008080918	2.4	270
197	2008080919	0.8	220
197	2008080920	2	200
197	2008080921	2.5	190
197	2008080922	3.1	190
197	2008080923	3.1	190
197	2008081000	3	210
197	2008081001	4.1	210
197	2008081002	4.2	200
197	2008081003	4.3	200
197	2008081004	4.5	200
197	2008081005	4.9	200
197	2008081006	4.6	200
197	2008081007	4.4	210
197	2008081008	4	210
197	2008081009	4.2	210
197	2008081010	4.1	210
197	2008081011	3.6	220
197	2008081012	4.8	210
197	2008081013	4.7	210
197	2008081014	5.4	210
197	2008081015	6.1	210
197	2008081016	5.9	210
197	2008081017	4.9	220
197	2008081018	4.8	220
197	2008081019	4.2	220
197	2008081020	4	220
197	2008081021	2.9	210
197	2008081022	3.1	210
197	2008081023	4.3	210
197	2008081100	4	220
197	2008081101	3.1	210
197	2008081102	2.7	220
197	2008081103	2.8	240
197	2008081104	2.1	220
197	2008081105	3.1	210
197	2008081106	3	220
197	2008081107	4	220
197	2008081108	4.9	220
197	2008081109	4.5	220
197	2008081110	4.2	220
197	2008081111	4.1	220
197	2008081112	4.4	250
197	2008081113	3.7	220
197	2008081114	4.2	230
197	2008081115	4.2	210
197	2008081116	3	230
197	2008081117	1.8	220
197	2008081118	1.5	40
197	2008081119	1.7	50
197	2008081120	2.2	340
197	2008081121	1.4	320
197	2008081122	1.1	160
197	2008081123	1.4	170
197	2008081200	1.1	170
197	2008081201	1.9	180
197	2008081202	1.3	150
197	2008081203	2.1	140
197	2008081204	2.4	150
197	2008081205	2.5	180
197	2008081206	2.7	200
197	2008081207	3.4	190
197	2008081208	4.7	200
197	2008081209	4.5	190
197	2008081210	4.2	190
197	2008081211	4.9	200
197	2008081212	5.6	200
197	2008081213	6.4	200
197	2008081214	6.8	200
197	2008081215	6.5	200
197	2008081216	7	200
197	2008081217	6.3	200
197	2008081218	6.1	200
197	2008081219	6.4	200
197	2008081220	5	200
197	2008081221	4.7	210
197	2008081222	4	200
197	2008081223	4.2	200
197	2008081300	4.2	210
197	2008081301	3.8	210
197	2008081302	4.3	210
197	2008081303	3.9	200
197	2008081304	4.3	190
197	2008081305	4.1	190
197	2008081306	4.7	200
197	2008081307	5	200
197	2008081308	6.1	210
197	2008081309	6	210
197	2008081310	6.6	210
197	2008081311	7.7	230
197	2008081312	8.9	220
197	2008081313	8.2	220
197	2008081314	7.3	220
197	2008081315	7.3	210
197	2008081316	6.7	210
197	2008081317	6.3	220
197	2008081318	6.3	220
197	2008081319	4.6	210
197	2008081320	5.2	220
197	2008081321	3.8	200
197	2008081322	3.8	210
197	2008081323	3	210
197	2008081400	3.7	210
197	2008081401	4.2	210
197	2008081402	4.2	200
197	2008081403	4.6	210
197	2008081404	4.4	210
197	2008081405	4.4	210
197	2008081406	3.9	220
197	2008081407	5.4	220
197	2008081408	4.6	220
197	2008081409	4.8	220
197	2008081410	5	220
197	2008081411	5	220
197	2008081412	5.2	230
197	2008081413	4.8	220
197	2008081414	3.1	250
197	2008081415	2.8	230
197	2008081416	3	200
197	2008081417	2.2	210
197	2008081418	1.3	210
197	2008081419	0.3	240
197	2008081420	1	290
197	2008081421	0.9	50
197	2008081422	1.1	310
197	2008081423	0.6	330
197	2008081500	0.6	340
197	2008081501	1.2	290
197	2008081502	1.2	300
197	2008081503	1.3	330
197	2008081504	1	340
197	2008081505	1	50
197	2008081506	1.1	20
197	2008081507	1.6	10
197	2008081508	1.3	360
197	2008081509	1.9	360
197	2008081510	1.7	360
197	2008081511	2.6	360
197	2008081512	2.5	10
197	2008081513	2.3	20
197	2008081514	1.4	340
197	2008081515	1.6	50
197	2008081516	1.9	40
197	2008081517	1.1	30
197	2008081518	0.6	310
197	2008081519	0.4	270
197	2008081520	1.5	280
197	2008081521	1.7	240
197	2008081522	1.9	240
197	2008081523	2.2	250
197	2008081600	2.2	260
197	2008081601	2.2	270
197	2008081602	1.8	260
197	2008081603	1.4	260
197	2008081604	1.1	230
197	2008081605	0.9	270
197	2008081606	1.5	270
197	2008081607	1.5	280
197	2008081608	2.2	300
197	2008081609	2.2	330
197	2008081610	1.8	360
197	2008081611	2.1	40
197	2008081612	2.5	40
197	2008081613	2.2	360
197	2008081614	2.5	30
197	2008081615	2.2	60
197	2008081616	2.3	60
197	2008081617	2.1	30
197	2008081618	2	360
197	2008081619	1.1	40
197	2008081620	0.8	80
197	2008081621	0.9	80
197	2008081622	0.8	100
197	2008081623	0.3	50
197	2008081700	0.3	310
197	2008081701	0.2	270
197	2008081702	0.7	240
197	2008081703	0.7	210
197	2008081704	0.6	220
197	2008081705	0.9	240
197	2008081706	0.4	350
197	2008081707	1	130
197	2008081708	1.8	220
197	2008081709	3.9	220
197	2008081710	4	210
197	2008081711	3.8	220
197	2008081712	4.1	220
197	2008081713	3.9	230
197	2008081714	4.2	200
197	2008081715	4.7	180
197	2008081716	3.6	210
197	2008081717	3.7	190
197	2008081718	3.3	190
197	2008081719	2.7	200
197	2008081720	2.6	200
197	2008081721	2.6	180
197	2008081722	2.5	180
197	2008081723	2.7	200
197	2008081800	3.1	220
197	2008081801	2.9	220
197	2008081802	3	230
197	2008081803	3.5	220
197	2008081804	2.7	210
197	2008081805	2.9	210
197	2008081806	3.2	210
197	2008081807	3.7	200
197	2008081808	4	210
197	2008081809	4.7	210
197	2008081810	4.6	210
197	2008081811	4.5	210
197	2008081812	5.3	210
197	2008081813	5.6	210
197	2008081814	6	210
197	2008081815	5.6	210
197	2008081816	4.4	210
197	2008081817	5.4	210
197	2008081818	4.3	220
197	2008081819	2.5	200
197	2008081820	1.9	190
197	2008081821	2.2	200
197	2008081822	3.1	200
197	2008081823	2.8	210
197	2008081900	2.6	210
197	2008081901	3.3	200
197	2008081902	3.2	200
197	2008081903	3.4	190
197	2008081904	2.9	200
197	2008081905	2.9	210
197	2008081906	2.9	210
197	2008081907	4.5	210
197	2008081908	4.3	220
197	2008081909	4.7	220
197	2008081910	5.8	220
197	2008081911	6.1	210
197	2008081912	6.6	210
197	2008081913	5	220
197	2008081914	5.1	200
197	2008081915	5.3	200
197	2008081916	5.1	200
197	2008081917	4.7	200
197	2008081918	4.9	200
197	2008081919	5.2	200
197	2008081920	5.3	200
197	2008081921	5.6	200
197	2008081922	5.4	210
197	2008081923	5.5	200
197	2008082000	5.6	200
197	2008082001	5.8	210
197	2008082002	5.3	200
197	2008082003	5.9	210
197	2008082004	5.3	210
197	2008082005	4.8	210
197	2008082006	4.6	210
197	2008082007	5.2	220
197	2008082008	5.8	230
197	2008082009	6	240
197	2008082010	5.2	250
197	2008082011	5.5	250
197	2008082012	6.1	250
197	2008082013	5.8	240
197	2008082014	6.6	230
197	2008082015	5.4	230
197	2008082016	5	240
197	2008082017	4.2	230
197	2008082018	3.2	240
197	2008082019	3.5	230
197	2008082020	3.3	230
197	2008082021	3.6	230
197	2008082022	3.6	220
197	2008082023	3.8	220
197	2008082100	3.3	210
197	2008082101	3.6	230
197	2008082102	3.8	220
197	2008082103	3.6	210
197	2008082104	3.8	210
197	2008082105	4.5	210
197	2008082106	4	210
197	2008082107	4.2	220
197	2008082108	4.4	230
197	2008082109	4.3	210
197	2008082110	4.6	200
197	2008082111	4.5	200
197	2008082112	4.6	210
197	2008082113	5.2	210
197	2008082114	4.9	200
197	2008082115	5.4	210
197	2008082116	5.5	210
197	2008082117	5.1	200
197	2008082118	4.5	190
197	2008082119	4.2	190
197	2008082120	3.4	220
197	2008082121	2	220
197	2008082122	1.8	230
197	2008082123	1.9	220
197	2008082200	1.8	200
197	2008082201	1.9	210
197	2008082202	1.8	210
197	2008082203	2.1	210
197	2008082204	2.3	220
197	2008082205	3.5	210
197	2008082206	2.6	200
197	2008082207	2.4	180
197	2008082208	2.3	200
197	2008082209	3.1	220
197	2008082210	3.1	210
197	2008082211	4.1	180
197	2008082212	3.9	290
197	2008082213	3.1	290
197	2008082214	1.1	260
197	2008082215	2.4	230
197	2008082216	2.4	230
197	2008082217	1.7	170
197	2008082218	1.2	140
197	2008082219	2	230
197	2008082220	3.2	300
197	2008082221	2.8	270
197	2008082222	3.2	280
197	2008082223	3	280
197	2008082300	2.8	260
197	2008082301	3.5	260
197	2008082302	2.8	260
197	2008082303	4.4	300
197	2008082304	3.7	290
197	2008082305	3.3	270
197	2008082306	3.1	260
197	2008082307	3	220
197	2008082308	3.7	220
197	2008082309	3.8	250
197	2008082310	4.7	230
197	2008082311	5	240
197	2008082312	6.2	250
197	2008082313	4.6	250
197	2008082314	3.2	240
197	2008082315	4	260
197	2008082316	3.4	270
197	2008082317	2.9	270
197	2008082318	3.6	280
197	2008082319	3.2	260
197	2008082320	3.3	240
197	2008082321	4.1	260
197	2008082322	4.2	270
197	2008082323	4.4	280
197	2008082400	3.2	290
197	2008082401	3	290
197	2008082402	2.6	290
197	2008082403	1.4	270
197	2008082404	2.2	260
197	2008082405	2.2	270
197	2008082406	2.2	260
197	2008082407	2.1	260
197	2008082408	1.9	230
197	2008082409	2.5	260
197	2008082410	3.5	260
197	2008082411	3.8	270
197	2008082412	3.8	260
197	2008082413	3.5	260
197	2008082414	2.9	260
197	2008082415	2.8	250
197	2008082416	2.9	240
197	2008082417	1.7	250
197	2008082418	1.8	250
197	2008082419	1.2	200
197	2008082420	2.2	210
197	2008082421	2.2	220
197	2008082422	2.3	210
197	2008082423	2.4	210
197	2008082500	2.1	220
197	2008082501	2.5	220
197	2008082502	2.8	220
197	2008082503	2.3	210
197	2008082504	2.5	210
197	2008082505	3	200
197	2008082506	3.2	210
197	2008082507	3.4	220
197	2008082508	4	210
197	2008082509	3.1	220
197	2008082510	4.4	210
197	2008082511	4.8	210
197	2008082512	4.4	210
197	2008082513	4.3	200
197	2008082514	3.9	210
197	2008082515	4.6	220
197	2008082516	3.4	220
197	2008082517	2.7	240
197	2008082518	3	250
197	2008082519	1.9	230
197	2008082520	2.2	230
197	2008082521	2.3	220
197	2008082522	3	220
197	2008082523	3.4	220
197	2008082600	3.3	220
197	2008082601	3.4	220
197	2008082602	3.4	220
197	2008082603	3.5	230
197	2008082604	3.5	220
197	2008082605	3.5	230
197	2008082606	3.8	220
197	2008082607	3.4	220
197	2008082608	2.5	210
197	2008082609	2.8	210
197	2008082610	3.3	210
197	2008082611	3.2	220
197	2008082612	2.5	230
197	2008082613	3.3	230
197	2008082614	3.5	230
197	2008082615	3	240
197	2008082616	2.7	240
197	2008082617	3	250
197	2008082618	1.1	250
197	2008082619	1.4	260
197	2008082620	2.2	260
197	2008082621	1.7	270
197	2008082622	0.4	260
197	2008082623	1.1	270
197	2008082700	1	230
197	2008082701	1.5	230
197	2008082702	1.9	210
197	2008082703	2	210
197	2008082704	1.8	230
197	2008082705	1.5	220
197	2008082706	1.5	220
197	2008082707	2.5	250
197	2008082708	2.2	250
197	2008082709	3.3	240
197	2008082710	3.9	220
197	2008082711	3.3	220
197	2008082712	3.2	220
197	2008082713	2	250
197	2008082714	2	350
197	2008082715	2.6	360
197	2008082716	2.8	350
197	2008082717	3.8	340
197	2008082718	3.4	330
197	2008082719	2.4	330
197	2008082720	2.1	310
197	2008082721	2	310
197	2008082722	2.9	300
197	2008082723	2.8	280
197	2008082800	2.4	270
197	2008082801	2.2	280
197	2008082802	1.8	270
197	2008082803	1.7	250
197	2008082804	1.5	240
197	2008082805	1.9	230
197	2008082806	1.3	240
197	2008082807	1.7	270
197	2008082808	2	260
197	2008082809	2.2	260
197	2008082810	2.9	260
197	2008082811	2.8	270
197	2008082812	2.6	270
197	2008082813	2.4	250
197	2008082814	3.1	280
197	2008082815	2.7	280
197	2008082816	3.6	260
197	2008082817	2.9	270
197	2008082818	3.3	270
197	2008082819	2.5	260
197	2008082820	2.1	260
197	2008082821	2.3	260
197	2008082822	2.2	230
197	2008082823	1.5	230
197	2008082900	2.6	280
197	2008082901	2.2	270
197	2008082902	2.5	270
197	2008082903	2.6	270
197	2008082904	3.1	280
197	2008082905	3.1	280
197	2008082906	3.1	280
197	2008082907	4.3	270
197	2008082908	3.6	280
197	2008082909	4.1	280
197	2008082910	4.4	280
197	2008082911	4.2	290
197	2008082912	3.5	290
197	2008082913	3	300
197	2008082914	4.4	310
197	2008082915	4.5	320
197	2008082916	4	310
197	2008082917	3.3	300
197	2008082918	2	290
197	2008082919	2.2	270
197	2008082920	1.8	270
197	2008082921	2.2	280
197	2008082922	2	320
197	2008082923	1	320
197	2008083000	0.6	300
197	2008083001	0.7	310
197	2008083002	1	350
197	2008083003	0.7	20
197	2008083004	0.5	360
197	2008083005	0.4	350
197	2008083006	0.5	20
197	2008083007	0.5	350
197	2008083008	1.3	60
197	2008083009	1.7	60
197	2008083010	1.5	80
197	2008083011	2.3	70
197	2008083012	2.7	90
197	2008083013	2.3	90
197	2008083014	3.1	80
197	2008083015	3	90
197	2008083016	3.3	100
197	2008083017	3.1	110
197	2008083018	3.2	110
197	2008083019	2.5	120
197	2008083020	2.6	130
197	2008083021	3.4	140
197	2008083022	3.6	150
197	2008083023	4.1	150
197	2008083100	4	150
197	2008083101	4.4	150
197	2008083102	5	150
197	2008083103	3.1	160
197	2008083104	2.6	150
197	2008083105	3	160
197	2008083106	3.3	160
197	2008083107	4.6	160
197	2008083108	4.3	170
197	2008083109	4.9	170
197	2008083110	4.6	160
197	2008083111	5.3	170
197	2008083112	5.1	170
197	2008083113	4.7	180
197	2008083114	4.3	170
197	2008083115	3.9	170
197	2008083116	3.3	150
197	2008083117	2.1	150
197	2008083118	1.5	170
197	2008083119	1.9	180
197	2008083120	2.8	180
197	2008083121	3.2	180
197	2008083122	3.2	180
197	2008083123	3	190
197	2008090100	3.8	210
197	2008090101	3	210
197	2008090102	1.9	240
197	2008090103	2.1	230
197	2008090104	2.3	220
197	2008090105	3.2	230
197	2008090106	3.2	230
197	2008090107	3.8	220
197	2008090108	2.6	230
197	2008090109	2.6	230
197	2008090110	2.3	240
197	2008090111	2.9	230
197	2008090112	2.2	280
197	2008090113	3.1	250
197	2008090114	3.3	260
197	2008090115	4.4	280
197	2008090116	4.1	280
197	2008090117	2.2	290
197	2008090118	1.7	270
197	2008090119	2	250
197	2008090120	1.7	240
197	2008090121	2	220
197	2008090122	2	220
197	2008090123	2	220
197	2008090200	2.6	220
197	2008090201	2.5	220
197	2008090202	2.5	210
197	2008090203	2.7	210
197	2008090204	3.3	190
197	2008090205	3.2	210
197	2008090206	3.1	210
197	2008090207	3	200
197	2008090208	3.5	200
197	2008090209	3.4	200
197	2008090210	4	200
197	2008090211	4.5	200
197	2008090212	5.4	200
197	2008090213	4.8	200
197	2008090214	5.9	200
197	2008090215	5	190
197	2008090216	5.3	200
197	2008090217	5.6	210
197	2008090218	6.5	190
197	2008090219	6.2	200
197	2008090220	6.6	200
197	2008090221	7.2	190
197	2008090222	6.6	190
197	2008090223	6.8	200
197	2008090300	5.9	210
197	2008090301	3.3	210
197	2008090302	3.1	230
197	2008090303	3.3	220
197	2008090304	2.6	220
197	2008090305	1.8	250
197	2008090306	3.2	220
197	2008090307	3.7	220
197	2008090308	3.7	220
197	2008090309	3.9	230
197	2008090310	4.1	210
197	2008090311	4.1	220
197	2008090312	3.2	220
197	2008090313	2.9	230
197	2008090314	4.2	230
197	2008090315	3.8	230
197	2008090316	3.5	220
197	2008090317	2.6	230
197	2008090318	3.2	210
197	2008090319	4.4	200
197	2008090320	3.2	240
197	2008090321	3.8	230
197	2008090322	4.3	220
197	2008090323	4.2	220
197	2008090400	4.8	200
197	2008090401	4.6	220
197	2008090402	4.6	210
197	2008090403	4.7	200
197	2008090404	4.5	210
197	2008090405	4.3	210
197	2008090406	4.4	210
197	2008090407	4.5	210
197	2008090408	5.4	220
197	2008090409	6.5	220
197	2008090410	5.7	210
197	2008090411	6.1	210
197	2008090412	6	210
197	2008090413	5.7	220
197	2008090414	4.3	210
197	2008090415	4.7	210
197	2008090416	4.7	220
197	2008090417	4.4	210
197	2008090418	3.7	200
197	2008090419	2.9	200
197	2008090420	2.9	200
197	2008090421	3.5	200
197	2008090422	3.7	200
197	2008090423	4	220
197	2008090500	3.5	210
197	2008090501	3.7	210
197	2008090502	3.4	210
197	2008090503	2.7	190
197	2008090504	2.1	180
197	2008090505	1.2	170
197	2008090506	1.3	200
197	2008090507	1.7	200
197	2008090508	2.8	180
197	2008090509	3.1	180
197	2008090510	4.8	180
197	2008090511	4.8	180
197	2008090512	4.6	170
197	2008090513	4.8	170
197	2008090514	4.6	170
197	2008090515	3.9	180
197	2008090516	3.3	190
197	2008090517	2.9	200
197	2008090518	1.9	160
197	2008090519	3.3	160
197	2008090520	4.8	200
197	2008090521	3.4	200
197	2008090522	1	310
197	2008090523	2.7	280
197	2008090600	2.9	200
197	2008090601	2.8	180
197	2008090602	3.5	190
197	2008090603	4.4	200
197	2008090604	5	180
197	2008090605	5.5	180
197	2008090606	5.8	180
197	2008090607	6.2	190
197	2008090608	6	200
197	2008090609	5.7	200
197	2008090610	6.8	210
197	2008090611	6.9	210
197	2008090612	6.8	200
197	2008090613	6.6	210
197	2008090614	5.9	210
197	2008090615	5.1	210
197	2008090616	5.7	200
197	2008090617	4.8	200
197	2008090618	4.2	210
197	2008090619	4	210
197	2008090620	4.2	200
197	2008090621	3.5	210
197	2008090622	3.9	210
197	2008090623	4	200
197	2008090700	5	190
197	2008090701	4.1	200
197	2008090702	2.4	190
197	2008090703	3	190
197	2008090704	4	190
197	2008090705	3	190
197	2008090706	3.3	190
197	2008090707	3.2	210
197	2008090708	5.5	200
197	2008090709	6.1	200
197	2008090710	6.4	200
197	2008090711	5.5	210
197	2008090712	3.7	200
197	2008090713	4.6	210
197	2008090714	6.6	200
197	2008090715	4.4	210
197	2008090716	5.3	210
197	2008090717	4.6	200
197	2008090718	5	200
197	2008090719	4	180
197	2008090720	4.5	200
197	2008090721	5.2	210
197	2008090722	4.9	210
197	2008090723	4.8	210
197	2008090800	3.6	200
197	2008090801	3.8	200
197	2008090802	3.9	200
197	2008090803	3.5	210
197	2008090804	3.4	200
197	2008090805	4.5	200
197	2008090806	4.6	200
197	2008090807	4.5	210
197	2008090808	4.6	220
197	2008090809	4	210
197	2008090810	4.5	230
197	2008090811	4.6	220
197	2008090812	4.1	230
197	2008090813	3.9	230
197	2008090814	4.3	230
197	2008090815	4	240
197	2008090816	3.8	240
197	2008090817	3	260
197	2008090818	1.8	260
197	2008090819	1.2	230
197	2008090820	1.8	210
197	2008090821	2.5	220
197	2008090822	2.6	220
197	2008090823	2.4	220
197	2008090900	2.2	220
197	2008090901	2.4	210
197	2008090902	1.8	210
197	2008090903	1.1	230
197	2008090904	2.4	220
197	2008090905	1.7	210
197	2008090906	0.4	210
197	2008090907	1.5	190
197	2008090908	1.5	160
197	2008090909	3.3	180
197	2008090910	3.1	170
197	2008090911	3.7	170
197	2008090912	3.9	180
197	2008090913	4.8	190
197	2008090914	4.5	180
197	2008090915	4.6	200
197	2008090916	4.3	200
197	2008090917	3.7	200
197	2008090918	2.8	190
197	2008090919	2.9	170
197	2008090920	3.6	190
197	2008090921	3.7	200
197	2008090922	3.4	210
197	2008090923	3.9	210
197	2008091000	4.6	220
197	2008091001	4.6	220
197	2008091002	3.3	220
197	2008091003	2.4	220
197	2008091004	3.1	220
197	2008091005	4.4	210
197	2008091006	3.4	230
197	2008091007	2.6	200
197	2008091008	2.4	240
197	2008091009	3.5	210
197	2008091010	3.9	220
197	2008091011	3.9	210
197	2008091012	4.1	210
197	2008091013	3.7	220
197	2008091014	1.7	270
197	2008091015	2.7	220
197	2008091016	3.2	210
197	2008091017	2.6	200
197	2008091018	2.1	200
197	2008091019	1.9	190
197	2008091020	2.2	190
197	2008091021	2.8	210
197	2008091022	3.4	210
197	2008091023	3.9	220
197	2008091100	4.3	220
197	2008091101	2	210
197	2008091102	2.2	210
197	2008091103	1.3	210
197	2008091104	1.9	200
197	2008091105	1.4	210
197	2008091106	1.9	190
197	2008091107	1.9	200
197	2008091108	1.9	190
197	2008091109	2.1	180
197	2008091110	2.1	200
197	2008091111	2.5	200
197	2008091112	1.8	150
197	2008091113	1.9	140
197	2008091114	2.2	120
197	2008091115	2.7	90
197	2008091116	2	90
197	2008091117	1.8	100
197	2008091118	1.3	80
197	2008091119	1.5	90
197	2008091120	2	90
197	2008091121	1	90
197	2008091122	1.9	100
197	2008091123	3.2	110
197	2008091200	1.8	70
197	2008091201	1.4	90
197	2008091202	1.1	90
197	2008091203	1.6	100
197	2008091204	0.9	300
197	2008091205	1.4	290
197	2008091206	0.9	110
197	2008091207	0.6	80
197	2008091208	1.8	80
197	2008091209	4	90
197	2008091210	5.1	100
197	2008091211	4.8	130
197	2008091212	4.3	140
197	2008091213	3.3	140
197	2008091214	2.9	140
197	2008091215	2.3	140
197	2008091216	2.5	140
197	2008091217	2.7	140
197	2008091218	2.3	170
197	2008091219	2	150
197	2008091220	2.1	80
197	2008091221	2.8	50
197	2008091222	1.9	30
197	2008091223	2.3	50
197	2008091300	2.7	50
197	2008091301	3.2	70
197	2008091302	3.3	70
197	2008091303	4.8	60
197	2008091304	4.6	70
197	2008091305	4.7	70
197	2008091306	4	80
197	2008091307	4.4	80
197	2008091308	5.4	80
197	2008091309	6.5	80
197	2008091310	5.8	80
197	2008091311	6.6	80
197	2008091312	6.4	80
197	2008091313	6.4	80
197	2008091314	7.2	80
197	2008091315	8.2	90
197	2008091316	6.5	80
197	2008091317	7	80
197	2008091318	7	60
197	2008091319	6.8	70
197	2008091320	4.2	70
197	2008091321	3.4	80
197	2008091322	3.5	80
197	2008091323	4	70
197	2008091400	2.4	70
197	2008091401	1	290
197	2008091402	1.3	40
197	2008091403	1.3	50
197	2008091404	0.6	330
197	2008091405	0.8	360
197	2008091406	0.9	350
197	2008091407	1.4	20
197	2008091408	2.5	50
197	2008091409	2.9	50
197	2008091410	3.3	50
197	2008091411	5.2	70
197	2008091412	5.2	60
197	2008091413	5.8	50
197	2008091414	6.1	40
197	2008091415	5.9	50
197	2008091416	5.2	40
197	2008091417	5.2	40
197	2008091418	4.9	40
197	2008091419	4.2	30
197	2008091420	3.2	40
197	2008091421	3.3	40
197	2008091422	3.4	30
197	2008091423	3.2	50
197	2008091500	2.2	60
197	2008091501	1.3	70
197	2008091502	1.8	80
197	2008091503	1.9	70
197	2008091504	1.8	30
197	2008091505	1.8	30
197	2008091506	2.4	20
197	2008091507	2.8	10
197	2008091508	2.5	30
197	2008091509	3.3	40
197	2008091510	3.9	50
197	2008091511	3.9	50
197	2008091512	3.7	40
197	2008091513	3.8	50
197	2008091514	3.7	60
197	2008091515	3.6	50
197	2008091516	3.7	50
197	2008091517	3.2	40
197	2008091518	2.9	30
197	2008091519	1.6	20
197	2008091520	2.1	10
197	2008091521	1.5	340
197	2008091522	1.2	330
197	2008091523	1.3	320
197	2008091600	1.3	330
197	2008091601	1.4	330
197	2008091602	1.4	350
197	2008091603	1.6	360
197	2008091604	1.5	350
197	2008091605	1.9	10
197	2008091606	2	30
197	2008091607	2.7	40
197	2008091608	2.5	30
197	2008091609	4.1	40
197	2008091610	4.2	30
197	2008091611	5.4	40
197	2008091612	5.3	40
197	2008091613	4.9	40
197	2008091614	4.8	40
197	2008091615	4.2	10
197	2008091616	3.6	30
197	2008091617	3	30
197	2008091618	1.8	20
197	2008091619	1.7	10
197	2008091620	1	10
197	2008091621	0.5	30
197	2008091622	0.7	300
197	2008091623	0.2	140
197	2008091700	0.7	290
197	2008091701	0.9	300
197	2008091702	0.5	290
197	2008091703	0.4	130
197	2008091704	0.5	170
197	2008091705	0.5	250
197	2008091706	0.7	220
197	2008091707	0.8	260
197	2008091708	0.9	210
197	2008091709	1	40
197	2008091710	2.2	70
197	2008091711	2.4	90
197	2008091712	2.6	110
197	2008091713	1.9	70
197	2008091714	2.4	90
197	2008091715	2.9	80
197	2008091716	2.5	90
197	2008091717	2.4	100
197	2008091718	1.6	130
197	2008091719	1.5	150
197	2008091720	2.5	180
197	2008091721	3	180
197	2008091722	2.2	180
197	2008091723	1.4	190
197	2008091800	0.9	300
197	2008091801	0.6	290
197	2008091802	0.4	290
197	2008091803	0.2	310
197	2008091804	0.3	250
197	2008091805	0.4	290
197	2008091806	0	0
197	2008091807	0.5	60
197	2008091808	1.4	80
197	2008091809	3.4	140
197	2008091810	4.8	140
197	2008091811	5.3	150
197	2008091812	5.1	140
197	2008091813	4.4	120
197	2008091814	4	110
197	2008091815	4	100
197	2008091816	4.1	110
197	2008091817	3.1	100
197	2008091818	2.8	80
197	2008091819	2.4	110
197	2008091820	2.3	120
197	2008091821	2.3	140
197	2008091822	2.5	140
197	2008091823	1.6	140
197	2008091900	0.5	70
197	2008091901	0.4	340
197	2008091902	0.4	290
197	2008091903	0.5	300
197	2008091904	0.7	310
197	2008091905	0.7	290
197	2008091906	0.4	290
197	2008091907	0.4	320
197	2008091908	0.5	50
197	2008091909	1.3	50
197	2008091910	2.2	60
197	2008091911	2.8	110
197	2008091912	1.9	70
197	2008091913	2.5	60
197	2008091914	2.4	50
197	2008091915	2.7	70
197	2008091916	3.1	60
197	2008091917	2.2	40
197	2008091918	2.2	40
197	2008091919	1	30
197	2008091920	0.5	40
197	2008091921	0.6	360
197	2008091922	1.1	330
197	2008091923	0.7	330
197	2008092000	0.6	330
197	2008092001	0.9	310
197	2008092002	0.7	330
197	2008092003	0.7	310
197	2008092004	0.5	340
197	2008092005	0.5	330
197	2008092006	0.5	310
197	2008092007	0.6	350
197	2008092008	0.9	30
197	2008092009	0.9	50
197	2008092010	2.7	50
197	2008092011	2.5	10
197	2008092012	3	40
197	2008092013	2.4	90
197	2008092014	3.1	40
197	2008092015	3.2	30
197	2008092016	2.8	30
197	2008092017	2.5	40
197	2008092018	1.6	50
197	2008092019	1.6	60
197	2008092020	2.4	80
197	2008092021	2.1	90
197	2008092022	0.6	80
197	2008092023	0.6	190
197	2008092100	0.5	250
197	2008092101	1.1	260
197	2008092102	1.2	280
197	2008092103	0.9	300
197	2008092104	0.9	290
197	2008092105	1.4	280
197	2008092106	1.1	280
197	2008092107	1.3	300
197	2008092108	1.7	300
197	2008092109	2.2	10
197	2008092110	2.5	350
197	2008092111	2.8	10
197	2008092112	4.2	350
197	2008092113	5	350
197	2008092114	5	350
197	2008092115	4.5	350
197	2008092116	4.5	350
197	2008092117	3.5	350
197	2008092118	3	360
197	2008092119	2.6	360
197	2008092120	2.5	350
197	2008092121	2.4	50
197	2008092122	2	10
197	2008092123	1.8	340
197	2008092200	1.6	350
197	2008092201	1.7	10
197	2008092202	2.2	350
197	2008092203	2.5	360
197	2008092204	2.4	360
197	2008092205	2.7	350
197	2008092206	2.6	340
197	2008092207	2.7	350
197	2008092208	2.9	340
197	2008092209	3.4	360
197	2008092210	3.2	20
197	2008092211	3.3	10
197	2008092212	3.2	10
197	2008092213	3.4	10
197	2008092214	3.7	360
197	2008092215	3.9	10
197	2008092216	3.5	360
197	2008092217	3.5	350
197	2008092218	3.3	360
197	2008092219	2.8	360
197	2008092220	2.4	10
197	2008092221	1.8	350
197	2008092222	2	340
197	2008092223	1.8	350
197	2008092300	1.9	340
197	2008092301	2.2	340
197	2008092302	2.7	340
197	2008092303	2.8	340
197	2008092304	2.6	340
197	2008092305	2.4	330
197	2008092306	3.1	320
197	2008092307	2.7	330
197	2008092308	3.1	320
197	2008092309	2.8	330
197	2008092310	3.4	330
197	2008092311	4.2	320
197	2008092312	3.3	310
197	2008092313	3.3	290
197	2008092314	3	280
197	2008092315	3	290
197	2008092316	2.8	290
197	2008092317	2.7	280
197	2008092318	2.4	270
197	2008092319	1.8	270
197	2008092320	1.6	330
197	2008092321	3.2	40
197	2008092322	3.3	50
197	2008092323	2.2	50
197	2008092400	1.5	80
197	2008092401	1.6	50
197	2008092402	1.5	70
197	2008092403	1.2	50
197	2008092404	1.3	50
197	2008092405	1.1	50
197	2008092406	2.5	40
197	2008092407	1.5	30
197	2008092408	2.5	40
197	2008092409	2.9	50
197	2008092410	3.5	50
197	2008092411	3.6	50
197	2008092412	3.5	50
197	2008092413	2.9	40
197	2008092414	3.1	40
197	2008092415	3.8	50
197	2008092416	2.8	50
197	2008092417	2.5	50
197	2008092418	0.8	70
197	2008092419	1.5	20
197	2008092420	2	10
197	2008092421	1.4	360
197	2008092422	1.3	360
197	2008092423	1.2	10
197	2008092500	1.3	30
197	2008092501	0.9	50
197	2008092502	0.9	10
197	2008092503	1.4	10
197	2008092504	1.6	30
197	2008092505	1.3	20
197	2008092506	1.6	20
197	2008092507	1.7	10
197	2008092508	2.1	10
197	2008092509	2.3	20
197	2008092510	3.7	40
197	2008092511	3.2	40
197	2008092512	4.3	40
197	2008092513	5	40
197	2008092514	5.5	50
197	2008092515	4.7	60
197	2008092516	4.4	50
197	2008092517	3.6	40
197	2008092518	2.4	40
197	2008092519	3	40
197	2008092520	2.5	40
197	2008092521	1.3	30
197	2008092522	1	350
197	2008092523	1.2	320
197	2008092600	0.8	320
197	2008092601	0.9	300
197	2008092602	0.7	340
197	2008092603	0.6	320
197	2008092604	0.9	310
197	2008092605	0.8	330
197	2008092606	0.6	350
197	2008092607	0.7	10
197	2008092608	0.6	80
197	2008092609	1.6	30
197	2008092610	2.1	50
197	2008092611	2.6	40
197	2008092612	3.9	40
197	2008092613	3.9	50
197	2008092614	3.9	60
197	2008092615	3.9	60
197	2008092616	3.3	60
197	2008092617	2.4	60
197	2008092618	1.7	50
197	2008092619	1.6	30
197	2008092620	2	50
197	2008092621	1	50
197	2008092622	1.2	150
197	2008092623	0.8	60
197	2008092700	0.8	240
197	2008092701	0.7	290
197	2008092702	0.9	250
197	2008092703	0.6	220
197	2008092704	1.1	230
197	2008092705	1	220
197	2008092706	1.3	250
197	2008092707	0.8	240
197	2008092708	0.9	130
197	2008092709	2.3	170
197	2008092710	1.9	170
197	2008092711	1.3	120
197	2008092712	2	50
197	2008092713	2	40
197	2008092714	2	50
197	2008092715	1.9	40
197	2008092716	2.3	40
197	2008092717	1.4	40
197	2008092718	0.6	50
197	2008092719	0.7	160
197	2008092720	0.8	190
197	2008092721	1.8	190
197	2008092722	2.2	200
197	2008092723	2	210
197	2008092800	2.2	230
197	2008092801	2.7	230
197	2008092802	3.1	230
197	2008092803	3.2	230
197	2008092804	2.6	230
197	2008092805	1.6	220
197	2008092806	1.3	240
197	2008092807	1.9	230
197	2008092808	2.4	230
197	2008092809	2.6	230
197	2008092810	2.4	220
197	2008092811	2	230
197	2008092812	1.9	240
197	2008092813	1.9	260
197	2008092814	1.3	310
197	2008092815	0.8	290
197	2008092816	1.2	350
197	2008092817	1.4	340
197	2008092818	0.9	290
197	2008092819	1.6	270
197	2008092820	1.8	260
197	2008092821	1.6	220
197	2008092822	1.9	240
197	2008092823	2.3	250
197	2008092900	2.6	230
197	2008092901	3	230
197	2008092902	2.6	250
197	2008092903	2.6	250
197	2008092904	2.3	240
197	2008092905	1.1	220
197	2008092906	0.9	220
197	2008092907	1.5	220
197	2008092908	2.1	220
197	2008092909	2.9	220
197	2008092910	2.8	230
197	2008092911	2.8	220
197	2008092912	2.4	280
197	2008092913	2.1	300
197	2008092914	2.1	260
197	2008092915	3	240
197	2008092916	2.4	230
197	2008092917	2.8	260
197	2008092918	2.8	250
197	2008092919	3.7	260
197	2008092920	3.9	260
197	2008092921	4.5	250
197	2008092922	3.1	250
197	2008092923	3.1	240
197	2008093000	3.2	240
197	2008093001	3.6	250
197	2008093002	4.4	240
197	2008093003	4.5	240
197	2008093004	4.4	220
197	2008093005	4.4	210
197	2008093006	5.4	200
197	2008093007	6.2	200
197	2008093008	5.8	200
197	2008093009	5.8	200
197	2008093010	5.7	200
197	2008093011	5.6	200
197	2008093012	4.7	210
197	2008093013	5.1	210
197	2008093014	5.7	210
197	2008093015	6.1	210
197	2008093016	6.1	210
197	2008093017	5.4	210
197	2008093018	5.2	210
197	2008093019	6	210
197	2008093020	6.4	210
197	2008093021	5.5	210
197	2008093022	5.4	220
197	2008093023	4.8	220
197	2008100100	4.6	220
197	2008100101	4.5	210
197	2008100102	4.3	210
197	2008100103	6.1	210
197	2008100104	6.7	220
197	2008100105	5.5	220
197	2008100106	5.6	210
197	2008100107	6.2	220
197	2008100108	6.5	220
197	2008100109	6.9	220
197	2008100110	6.5	220
197	2008100111	6.9	210
197	2008100112	6.7	220
197	2008100113	5.3	240
197	2008100114	5.4	240
197	2008100115	6.2	270
197	2008100116	6.2	250
197	2008100117	5.2	250
197	2008100118	4.7	250
197	2008100119	4.4	250
197	2008100120	4	230
197	2008100121	4.1	220
197	2008100122	4.8	250
197	2008100123	4.6	240
197	2008100200	4.9	230
197	2008100201	5.3	230
197	2008100202	5	230
197	2008100203	4.5	230
197	2008100204	5.1	230
197	2008100205	4.6	210
197	2008100206	4.9	210
197	2008100207	3.5	210
197	2008100208	5.1	240
197	2008100209	6.5	250
197	2008100210	6.5	260
197	2008100211	7	240
197	2008100212	6.6	240
197	2008100213	5.8	250
197	2008100214	6.8	240
197	2008100215	5.7	230
197	2008100216	5.4	220
197	2008100217	4.3	210
197	2008100218	4.3	210
197	2008100219	4.6	210
197	2008100220	5	210
197	2008100221	3.8	210
197	2008100222	3.9	220
197	2008100223	3.2	220
197	2008100300	3.6	210
197	2008100301	4	220
197	2008100302	4	220
197	2008100303	3.8	220
197	2008100304	3.5	220
197	2008100305	3.7	210
197	2008100306	3.5	220
197	2008100307	4.2	210
197	2008100308	5	220
197	2008100309	4.8	220
197	2008100310	4.1	200
197	2008100311	4.2	200
197	2008100312	4.7	200
197	2008100313	5.4	210
197	2008100314	4.4	210
197	2008100315	4.4	200
197	2008100316	2.6	190
197	2008100317	3	190
197	2008100318	2.9	200
197	2008100319	3	210
197	2008100320	2.3	210
197	2008100321	2.4	220
197	2008100322	1.8	200
197	2008100323	2.9	230
197	2008100400	3.1	220
197	2008100401	2.9	230
197	2008100402	2.7	250
197	2008100403	2.4	250
197	2008100404	2.5	260
197	2008100405	2.3	250
197	2008100406	2.9	270
197	2008100407	2.9	270
197	2008100408	3.4	280
197	2008100409	4.1	280
197	2008100410	4.2	290
197	2008100411	4.9	280
197	2008100412	4.5	280
197	2008100413	4	260
197	2008100414	4.5	250
197	2008100415	4.8	250
197	2008100416	4.2	250
197	2008100417	2.9	220
197	2008100418	3.1	210
197	2008100419	3.6	210
197	2008100420	4.5	210
197	2008100421	5.8	220
197	2008100422	6.6	210
197	2008100423	6.2	210
197	2008100500	6.2	200
197	2008100501	6.5	200
197	2008100502	6.8	200
197	2008100503	6.8	200
197	2008100504	7.3	200
197	2008100505	7.3	210
197	2008100506	7.6	200
197	2008100507	8.8	200
197	2008100508	8.4	210
197	2008100509	8.1	210
197	2008100510	7.3	210
197	2008100511	8.6	200
197	2008100512	8.2	210
197	2008100513	7.4	210
197	2008100514	7.4	210
197	2008100515	7.2	210
197	2008100516	7.6	210
197	2008100517	8	200
197	2008100518	7.7	200
197	2008100519	7	200
197	2008100520	6	200
197	2008100521	6.2	210
197	2008100522	5.6	210
197	2008100523	5	200
197	2008100600	4.9	200
197	2008100601	4.6	200
197	2008100602	4.1	200
197	2008100603	3.6	210
197	2008100604	3.8	230
197	2008100605	3.3	230
197	2008100606	2.5	230
197	2008100607	1.1	240
197	2008100608	0.8	290
197	2008100609	0.4	30
197	2008100610	0.6	80
197	2008100611	0.7	50
197	2008100612	1	50
197	2008100613	1.1	80
197	2008100614	0.9	80
197	2008100615	0.6	300
197	2008100616	1.4	260
197	2008100617	0.9	340
197	2008100618	0.7	340
197	2008100619	0.7	240
197	2008100620	0.6	150
197	2008100621	1.7	220
197	2008100622	2	210
197	2008100623	1.9	220
197	2008100700	2.3	210
197	2008100701	1.3	160
197	2008100702	1.6	170
197	2008100703	1.3	190
197	2008100704	1.7	200
197	2008100705	2.5	210
197	2008100706	3	200
197	2008100707	2.6	180
197	2008100708	3.2	190
197	2008100709	3.2	190
197	2008100710	3.1	200
197	2008100711	5	200
197	2008100712	4.3	190
197	2008100713	4.1	190
197	2008100714	3.8	200
197	2008100715	3.7	200
197	2008100716	3.2	180
197	2008100717	3.7	180
197	2008100718	4.2	190
197	2008100719	3.8	200
197	2008100720	3.2	190
197	2008100721	2.9	170
197	2008100722	3.1	170
197	2008100723	3.4	170
197	2008100800	3.5	170
197	2008100801	3.6	180
197	2008100802	3.8	170
197	2008100803	4.3	170
197	2008100804	3.7	180
197	2008100805	3.8	180
197	2008100806	3.4	190
197	2008100807	2	200
197	2008100808	2	200
197	2008100809	2.5	220
197	2008100810	1.5	230
197	2008100811	2.8	210
197	2008100812	1.7	180
197	2008100813	2.2	160
197	2008100814	1.8	200
197	2008100815	2	230
197	2008100816	1.4	270
197	2008100817	1.4	320
197	2008100818	4.8	310
197	2008100819	4.4	310
197	2008100820	4.1	320
197	2008100821	3.4	330
197	2008100822	2.7	330
197	2008100823	2.7	330
197	2008100900	3.2	330
197	2008100901	2.8	330
197	2008100902	2	340
197	2008100903	2.1	340
197	2008100904	2.3	330
197	2008100905	1.9	320
197	2008100906	2	320
197	2008100907	1.8	340
197	2008100908	2	340
197	2008100909	2.2	350
197	2008100910	2.9	330
197	2008100911	3.2	340
197	2008100912	2.6	330
197	2008100913	2.9	330
197	2008100914	2.5	340
197	2008100915	2.6	330
197	2008100916	2.5	340
197	2008100917	1.4	310
197	2008100918	1.8	300
197	2008100919	1.7	300
197	2008100920	1.4	290
197	2008100921	0.7	280
197	2008100922	1.1	270
197	2008100923	2	240
197	2008101000	1.8	250
197	2008101001	1.4	220
197	2008101002	1.3	220
197	2008101003	1.9	230
197	2008101004	1.7	210
197	2008101005	0.8	240
197	2008101006	0.9	220
197	2008101007	0.9	230
197	2008101008	0.8	200
197	2008101009	0.8	310
197	2008101010	1.9	260
197	2008101011	3	230
197	2008101012	3.6	210
197	2008101013	3.4	220
197	2008101014	3.8	210
197	2008101015	3.3	200
197	2008101016	3.5	200
197	2008101017	3.7	200
197	2008101018	3.7	200
197	2008101019	2.8	210
197	2008101020	3.1	220
197	2008101021	3.3	220
197	2008101022	3.6	220
197	2008101023	2.3	230
197	2008101100	2.9	230
197	2008101101	1.9	240
197	2008101102	0.7	290
197	2008101103	0.9	230
197	2008101104	1.3	220
197	2008101105	2.6	220
197	2008101106	2.4	220
197	2008101107	2.4	200
197	2008101108	3.3	200
197	2008101109	3.5	210
197	2008101110	3.1	210
197	2008101111	4.1	210
197	2008101112	3.6	220
197	2008101113	4.3	220
197	2008101114	5.1	200
197	2008101115	4.7	210
197	2008101116	4.1	210
197	2008101117	6.1	210
197	2008101118	6.7	210
197	2008101119	7.2	220
197	2008101120	6.3	230
197	2008101121	4.3	220
197	2008101122	3.1	210
197	2008101123	3.9	210
197	2008101200	5.7	220
197	2008101201	4.9	220
197	2008101202	5.9	220
197	2008101203	4.1	220
197	2008101204	3.4	200
197	2008101205	4	220
197	2008101206	2.2	190
197	2008101207	3.1	210
197	2008101208	4.1	220
197	2008101209	3.2	220
197	2008101210	3.6	210
197	2008101211	3.6	210
197	2008101212	3.7	220
197	2008101213	3.6	220
197	2008101214	3.7	210
197	2008101215	2.7	210
197	2008101216	2.3	210
197	2008101217	2.5	230
197	2008101218	2.5	210
197	2008101219	2.7	220
197	2008101220	2.1	220
197	2008101221	1.7	210
197	2008101222	1.7	210
197	2008101223	1.6	210
197	2008101300	1.8	210
197	2008101301	2.1	220
197	2008101302	1.9	220
197	2008101303	1.5	200
197	2008101304	1.7	200
197	2008101305	1.5	220
197	2008101306	1.6	180
197	2008101307	1.4	170
197	2008101308	2.1	200
197	2008101309	2.7	220
197	2008101310	5.8	220
197	2008101311	5.3	220
197	2008101312	5.4	220
197	2008101313	5.5	220
197	2008101314	3.7	210
197	2008101315	1.7	200
197	2008101316	1.7	210
197	2008101317	3.3	220
197	2008101318	5.3	220
197	2008101319	4.8	220
197	2008101320	3.9	220
197	2008101321	4.5	220
197	2008101322	3.9	220
197	2008101323	4.1	230
197	2008101400	3.6	230
197	2008101401	3.9	230
197	2008101402	3.9	220
197	2008101403	3.2	230
197	2008101404	2.6	230
197	2008101405	1.2	230
197	2008101406	1.3	250
197	2008101407	2.7	290
197	2008101408	2.3	280
197	2008101409	2	270
197	2008101410	2.9	300
197	2008101411	2.3	280
197	2008101412	2.8	280
197	2008101413	3.3	290
197	2008101414	2.9	290
197	2008101415	2	270
197	2008101416	1.4	270
197	2008101417	1.8	290
197	2008101418	2.1	290
197	2008101419	2.1	290
197	2008101420	1.6	280
197	2008101421	0.8	210
197	2008101422	1.6	210
197	2008101423	1.4	190
197	2008101500	1.9	210
197	2008101501	1.2	210
197	2008101502	1	220
197	2008101503	1.4	200
197	2008101504	1.6	210
197	2008101505	1.2	200
197	2008101506	1.1	220
197	2008101507	2.4	210
197	2008101508	4.2	210
197	2008101509	4.7	210
197	2008101510	4.1	210
197	2008101511	4.5	210
197	2008101512	5.4	210
197	2008101513	5.7	200
197	2008101514	5	210
197	2008101515	4.5	210
197	2008101516	4.2	190
197	2008101517	4.8	190
197	2008101518	4.9	200
197	2008101519	4.8	210
197	2008101520	5.4	210
197	2008101521	5.7	210
197	2008101522	5.1	220
197	2008101523	4.5	210
197	2008101600	4.6	220
197	2008101601	3.4	240
197	2008101602	3.1	260
197	2008101603	2.9	270
197	2008101604	3.4	250
197	2008101605	3	270
197	2008101606	1.4	230
197	2008101607	2.2	210
197	2008101608	3.2	210
197	2008101609	3.5	220
197	2008101610	3.7	220
197	2008101611	3.6	230
197	2008101612	3.5	240
197	2008101613	3.9	260
197	2008101614	4.8	270
197	2008101615	4.5	290
197	2008101616	6	290
197	2008101617	3.7	270
197	2008101618	3.6	270
197	2008101619	3.5	260
197	2008101620	3.6	260
197	2008101621	3.3	260
197	2008101622	3.9	260
197	2008101623	3.5	260
197	2008101700	3.9	260
197	2008101701	3.2	250
197	2008101702	3.3	250
197	2008101703	3.6	240
197	2008101704	4.1	250
197	2008101705	3.9	250
197	2008101706	3.7	240
197	2008101707	3.4	240
197	2008101708	2.6	230
197	2008101709	3.8	270
197	2008101710	4.2	280
197	2008101711	4.5	280
197	2008101712	4.2	280
197	2008101713	3.4	280
197	2008101714	3.6	280
197	2008101715	3.7	270
197	2008101716	3	250
197	2008101717	2.8	260
197	2008101718	3	240
197	2008101719	2.9	230
197	2008101720	3	230
197	2008101721	2.9	250
197	2008101722	2.8	250
197	2008101723	2.5	240
197	2008101800	2.1	230
197	2008101801	2.3	210
197	2008101802	2.4	230
197	2008101803	3	220
197	2008101804	3.8	220
197	2008101805	3.5	220
197	2008101806	3.4	230
197	2008101807	2.9	220
197	2008101808	3.7	220
197	2008101809	4.1	220
197	2008101810	4.3	220
197	2008101811	4.8	220
197	2008101812	4.4	220
197	2008101813	4	210
197	2008101814	4.2	210
197	2008101815	3.9	210
197	2008101816	3	220
197	2008101817	2.6	220
197	2008101818	2.4	220
197	2008101819	3	230
197	2008101820	3.3	230
197	2008101821	3	240
197	2008101822	3.2	220
197	2008101823	2.7	220
197	2008101900	3.5	220
197	2008101901	3.3	220
197	2008101902	3.3	220
197	2008101903	3.7	220
197	2008101904	4.2	220
197	2008101905	4.9	220
197	2008101906	4.4	220
197	2008101907	4.6	210
197	2008101908	5	200
197	2008101909	4.7	200
197	2008101910	4.1	210
197	2008101911	4.6	220
197	2008101912	3.6	230
197	2008101913	3.3	250
197	2008101914	3.1	240
197	2008101915	3	210
197	2008101916	3.3	210
197	2008101917	3.4	200
197	2008101918	3.4	200
197	2008101919	3	200
197	2008101920	2.7	200
197	2008101921	2.9	200
197	2008101922	2.2	190
197	2008101923	2.9	200
197	2008102000	3.8	200
197	2008102001	2.2	230
197	2008102002	4	220
197	2008102003	4.6	210
197	2008102004	2.9	210
197	2008102005	1.3	240
197	2008102006	1.3	220
197	2008102007	3	210
197	2008102008	4.7	210
197	2008102009	4.3	210
197	2008102010	4.2	220
197	2008102011	6.7	200
197	2008102012	7	200
197	2008102013	6	200
197	2008102014	5.4	200
197	2008102015	5.9	200
197	2008102016	6.1	200
197	2008102017	5.4	200
197	2008102018	6.4	210
197	2008102019	6.6	210
197	2008102020	6	210
197	2008102021	5.5	210
197	2008102022	5.3	210
197	2008102023	6.3	210
197	2008102100	5.5	210
197	2008102101	5.6	200
197	2008102102	6.3	200
197	2008102103	6.1	200
197	2008102104	5.5	200
197	2008102105	6.1	200
197	2008102106	6	210
197	2008102107	5.8	220
197	2008102108	6.6	220
197	2008102109	6.5	210
197	2008102110	5.9	210
197	2008102111	5.6	220
197	2008102112	4.4	310
197	2008102113	2.4	300
197	2008102114	2.3	290
197	2008102115	2.6	290
197	2008102116	2.7	290
197	2008102117	2.2	240
197	2008102118	2.1	240
197	2008102119	3	240
197	2008102120	2.5	240
197	2008102121	2.5	280
197	2008102122	1.5	230
197	2008102123	2	260
197	2008102200	1.9	280
197	2008102201	1.7	270
197	2008102202	1	250
197	2008102203	1.3	250
197	2008102204	1.4	240
197	2008102205	1.4	240
197	2008102206	1.5	230
197	2008102207	1.4	230
197	2008102208	1.5	240
197	2008102209	1.4	240
197	2008102210	1.7	250
197	2008102211	1.8	240
197	2008102212	1.6	250
197	2008102213	1.9	290
197	2008102214	2.9	310
197	2008102215	2	290
197	2008102216	1.9	300
197	2008102217	0.9	280
197	2008102218	1.3	240
197	2008102219	2	240
197	2008102220	2.4	230
197	2008102221	2.5	240
197	2008102222	2.9	240
197	2008102223	3.3	230
197	2008102300	3.3	230
197	2008102301	3.4	220
197	2008102302	3.6	220
197	2008102303	3.6	220
197	2008102304	3.7	220
197	2008102305	4.2	220
197	2008102306	3.6	230
[truncated: 35,994 more rows]

## Sheet: Brilon_April2014
Station ID	Date	Precipitation Index	Precipitation Height (mm)	Precipitation Type		Precipitation Index:		0 or 1
6264	2014040100	0	0	-999
6264	2014040101	0	0	-999		Precipitation Type:
6264	2014040102	0	0	-999		0	no fallen precipitation or too little deposition (e.g., dew or frost) to form a precipitation height larger than 0
6264	2014040103	0	0	-999		1	precipitation height only due to deposition (dew or frost) or if it cannot decided how large the part from deposition is
6264	2014040104	0	0	-999		2	precipitation height only due to liquid deposition
6264	2014040105	0	0	-999		3	precipitation height only due to solid precipitation
6264	2014040106	0	0	-999		6	precipitation height due to fallen liquid precipitation, may also include deposition of any kind
6264	2014040107	0	0	-999		7	precipitation height due to fallen solid precipitation, may also include deposition of any kind
6264	2014040108	0	0	-999		8	fallen precipitation in liquid and solid form
6264	2014040109	0	0	-999		9	no precipitation measurement or form of precipitation cannot be determined
6264	2014040110	0	0	-999		-999	missing value
6264	2014040111	0	0	-999
6264	2014040112	0	0	-999
6264	2014040113	0	0	-999
6264	2014040114	0	0	-999
6264	2014040115	0	0	-999
6264	2014040116	0	0	-999
6264	2014040117	0	0	-999
6264	2014040118	1	0.1	-999
6264	2014040119	0	0	-999
6264	2014040120	0	0	-999
6264	2014040121	0	0	-999
6264	2014040122	0	0	-999
6264	2014040123	0	0	-999
6264	2014040200	0	0	-999
6264	2014040201	0	0	-999
6264	2014040202	0	0	-999
6264	2014040203	0	0	-999
6264	2014040204	0	0	-999
6264	2014040205	0	0	-999
6264	2014040206	0	0	-999
6264	2014040207	0	0	-999
6264	2014040208	0	0	-999
6264	2014040209	0	0	-999
6264	2014040210	0	0	-999
6264	2014040211	0	0	-999
6264	2014040212	0	0	-999
6264	2014040213	0	0	-999
6264	2014040214	0	0	-999
6264	2014040215	0	0	-999
6264	2014040216	0	0	-999
6264	2014040217	0	0	-999
6264	2014040218	0	0	-999
6264	2014040219	0	0	-999
6264	2014040220	0	0	-999
6264	2014040221	0	0	-999
6264	2014040222	0	0	-999
6264	2014040223	0	0	-999
6264	2014040300	0	0	-999
6264	2014040301	0	0	-999
6264	2014040302	0	0	-999
6264	2014040303	0	0	-999
6264	2014040304	0	0	-999
6264	2014040305	0	0	-999
6264	2014040306	0	0	-999
6264	2014040307	0	0	-999
6264	2014040308	0	0	-999
6264	2014040309	0	0	-999
6264	2014040310	0	0	-999
6264	2014040311	0	0	-999
6264	2014040312	0	0	-999
6264	2014040313	0	0	-999
6264	2014040314	0	0	-999
6264	2014040315	0	0	-999
6264	2014040316	0	0	-999
6264	2014040317	0	0	-999
6264	2014040318	0	0	-999
6264	2014040319	0	0	-999
6264	2014040320	0	0	-999
6264	2014040321	0	0	-999
6264	2014040322	0	0	-999
6264	2014040323	0	0	-999
6264	2014040400	0	0	-999
6264	2014040401	0	0	-999
6264	2014040402	0	0	-999
6264	2014040403	0	0	-999
6264	2014040404	0	0	-999
6264	2014040405	0	0	-999
6264	2014040406	0	0	-999
6264	2014040407	0	0	-999
6264	2014040408	0	0	-999
6264	2014040409	0	0	-999
6264	2014040410	0	0	-999
6264	2014040411	0	0	-999
6264	2014040412	0	0	-999
6264	2014040413	0	0	-999
6264	2014040414	0	0	-999
6264	2014040415	0	0	-999
6264	2014040416	0	0	-999
6264	2014040417	0	0	-999
6264	2014040418	0	0	-999
6264	2014040419	0	0	-999
6264	2014040420	0	0	-999
6264	2014040421	0	0	-999
6264	2014040422	0	0	-999
6264	2014040423	0	0	-999
6264	2014040500	0	0	-999
6264	2014040501	0	0	-999
6264	2014040502	0	0	-999
6264	2014040503	0	0	-999
6264	2014040504	0	0	-999
6264	2014040505	0	0	-999
6264	2014040506	0	0	-999
6264	2014040507	0	0	-999
6264	2014040508	1	0.2	-999
6264	2014040509	0	0	-999
6264	2014040510	0	0	-999
6264	2014040511	0	0	-999
6264	2014040512	0	0	-999
6264	2014040513	0	0	-999
6264	2014040514	0	0	-999
6264	2014040515	0	0	-999
6264	2014040516	0	0	-999
6264	2014040517	0	0	-999
6264	2014040518	0	0	-999
6264	2014040519	0	0	-999
6264	2014040520	0	0	-999
6264	2014040521	0	0	-999
6264	2014040522	0	0	-999
6264	2014040523	0	0	-999
6264	2014040600	0	0	-999
6264	2014040601	0	0	-999
6264	2014040602	0	0	-999
6264	2014040603	0	0	-999
6264	2014040604	0	0	-999
6264	2014040605	0	0	-999
6264	2014040606	0	0	-999
6264	2014040607	0	0	-999
6264	2014040608	0	0	-999
6264	2014040609	0	0	-999
6264	2014040610	0	0	-999
6264	2014040611	0	0	-999
6264	2014040612	0	0	-999
6264	2014040613	0	0	-999
6264	2014040614	0	0	-999
6264	2014040615	0	0	-999
6264	2014040616	0	0	-999
6264	2014040617	0	0	-999
6264	2014040618	0	0	-999
6264	2014040619	0	0	-999
6264	2014040620	0	0	-999
6264	2014040621	0	0	-999
6264	2014040622	0	0	-999
6264	2014040623	0	0	-999
6264	2014040700	0	0	-999
6264	2014040701	0	0	-999
6264	2014040702	0	0	-999
6264	2014040703	0	0	-999
6264	2014040704	0	0	-999
6264	2014040705	0	0	-999
6264	2014040706	0	0	-999
6264	2014040707	0	0	-999
6264	2014040708	0	0	-999
6264	2014040709	0	0	-999
6264	2014040710	0	0	-999
6264	2014040711	0	0	-999
6264	2014040712	0	0	-999
6264	2014040713	0	0	-999
6264	2014040714	0	0	-999
6264	2014040715	0	0	-999
6264	2014040716	0	0	-999
6264	2014040717	0	0	-999
6264	2014040718	0	0	-999
6264	2014040719	0	0	-999
6264	2014040720	0	0	-999
6264	2014040721	0	0	-999
6264	2014040722	0	0	-999
6264	2014040723	0	0	-999
6264	2014040800	0	0	-999
6264	2014040801	0	0	-999
6264	2014040802	1	0.7	-999
6264	2014040803	0	0	-999
6264	2014040804	0	0	-999
6264	2014040805	0	0	-999
6264	2014040806	1	0	-999
6264	2014040807	0	0	-999
6264	2014040808	1	0.6	-999
6264	2014040809	0	0	-999
6264	2014040810	1	0.2	-999
6264	2014040811	0	0	-999
6264	2014040812	0	0	-999
6264	2014040813	1	0.1	-999
6264	2014040814	0	0	-999
6264	2014040815	1	0.3	-999
6264	2014040816	0	0	-999
6264	2014040817	0	0	-999
6264	2014040818	1	0.3	-999
6264	2014040819	1	0.2	-999
6264	2014040820	1	0.1	-999
6264	2014040821	0	0	-999
6264	2014040822	0	0	-999
6264	2014040823	0	0	-999
6264	2014040900	0	0	-999
6264	2014040901	0	0	-999
6264	2014040902	0	0	-999
6264	2014040903	0	0	-999
6264	2014040904	0	0	-999
6264	2014040905	0	0	-999
6264	2014040906	0	0	-999
6264	2014040907	0	0	-999
6264	2014040908	0	0	-999
6264	2014040909	0	0	-999
6264	2014040910	0	0	-999
6264	2014040911	0	0	-999
6264	2014040912	0	0	-999
6264	2014040913	0	0	-999
6264	2014040914	0	0	-999
6264	2014040915	0	0	-999
6264	2014040916	0	0	-999
6264	2014040917	1	0	-999
6264	2014040918	1	0.2	-999
6264	2014040919	0	0	-999
6264	2014040920	0	0	-999
6264	2014040921	0	0	-999
6264	2014040922	0	0	-999
6264	2014040923	0	0	-999
6264	2014041000	0	0	-999
6264	2014041001	0	0	-999
6264	2014041002	1	0	-999
6264	2014041003	0	0	-999
6264	2014041004	1	0.2	-999
6264	2014041005	1	0.6	-999
6264	2014041006	1	0.7	-999
6264	2014041007	1	0.2	-999
6264	2014041008	1	0	-999
6264	2014041009	0	0	-999
6264	2014041010	0	0	-999
6264	2014041011	0	0	-999
6264	2014041012	0	0	-999
6264	2014041013	0	0	-999
6264	2014041014	0	0	-999
6264	2014041015	0	0	-999
6264	2014041016	0	0	-999
6264	2014041017	0	0	-999
6264	2014041018	0	0	-999
6264	2014041019	0	0	-999
6264	2014041020	0	0	-999
6264	2014041021	0	0	-999
6264	2014041022	0	0	-999
6264	2014041023	0	0	-999
6264	2014041100	0	0	-999
6264	2014041101	0	0	-999
6264	2014041102	0	0	-999
6264	2014041103	0	0	-999
6264	2014041104	0	0	-999
6264	2014041105	0	0	-999
6264	2014041106	0	0	-999
6264	2014041107	0	0	-999
6264	2014041108	0	0	-999
6264	2014041109	0	0	-999
6264	2014041110	0	0	-999
6264	2014041111	0	0	-999
6264	2014041112	0	0	-999
6264	2014041113	0	0	-999
6264	2014041114	0	0	-999
6264	2014041115	1	0.4	-999
6264	2014041116	1	0.1	-999
6264	2014041117	1	0.5	-999
6264	2014041118	1	0.1	-999
6264	2014041119	0	0	-999
6264	2014041120	0	0	-999
6264	2014041121	0	0	-999
6264	2014041122	0	0	-999
6264	2014041123	0	0	-999
6264	2014041200	0	0	-999
6264	2014041201	0	0	-999
6264	2014041202	0	0	-999
6264	2014041203	0	0	-999
6264	2014041204	0	0	-999
6264	2014041205	0	0	-999
6264	2014041206	0	0	-999
6264	2014041207	0	0	-999
6264	2014041208	0	0	-999
6264	2014041209	0	0	-999
6264	2014041210	0	0	-999
6264	2014041211	0	0	-999
6264	2014041212	0	0	-999
6264	2014041213	0	0	-999
6264	2014041214	0	0	-999
6264	2014041215	0	0	-999
6264	2014041216	0	0	-999
6264	2014041217	0	0	-999
6264	2014041218	0	0	-999
6264	2014041219	0	0	-999
6264	2014041220	0	0	-999
6264	2014041221	0	0	-999
6264	2014041222	0	0	-999
6264	2014041223	0	0	-999
6264	2014041300	0	0	-999
6264	2014041301	0	0	-999
6264	2014041302	0	0	-999
6264	2014041303	0	0	-999
6264	2014041304	0	0	-999
6264	2014041305	0	0	-999
6264	2014041306	0	0	-999
6264	2014041307	0	0	-999
6264	2014041308	0	0	-999
6264	2014041309	0	0	-999
6264	2014041310	0	0	-999
6264	2014041311	0	0	-999
6264	2014041312	0	0	-999
6264	2014041313	0	0	-999
6264	2014041314	0	0	-999
6264	2014041315	0	0	-999
6264	2014041316	0	0	-999
6264	2014041317	0	0	-999
6264	2014041318	0	0	-999
6264	2014041319	0	0	-999
6264	2014041320	0	0	-999
6264	2014041321	0	0	-999
6264	2014041322	0	0	-999
6264	2014041323	0	0	-999
6264	2014041400	0	0	-999
6264	2014041401	0	0	-999
6264	2014041402	0	0	-999
6264	2014041403	0	0	-999
6264	2014041404	1	0.5	-999
6264	2014041405	0	0	-999
6264	2014041406	0	0	-999
6264	2014041407	1	0.3	-999
6264	2014041408	1	2.7	-999
6264	2014041409	1	0.1	-999
6264	2014041410	1	1.9	-999
6264	2014041411	0	0	-999
6264	2014041412	1	1.5	-999
6264	2014041413	1	0.6	-999
6264	2014041414	0	0	-999
6264	2014041415	1	0.6	-999
6264	2014041416	1	0.8	-999
6264	2014041417	1	0.3	-999
6264	2014041418	1	0.8	-999
6264	2014041419	1	0.1	-999
6264	2014041420	1	0.4	-999
6264	2014041421	0	0	-999
6264	2014041422	0	0	-999
6264	2014041423	1	0	-999
6264	2014041500	1	0.1	-999
6264	2014041501	0	0	-999
6264	2014041502	0	0	-999
6264	2014041503	1	0.3	-999
6264	2014041504	0	0	-999
6264	2014041505	1	0	-999
6264	2014041506	0	0	-999
6264	2014041507	0	0	-999
6264	2014041508	0	0	-999
6264	2014041509	0	0	-999
6264	2014041510	0	0	-999
6264	2014041511	0	0	-999
6264	2014041512	0	0	-999
6264	2014041513	0	0	-999
6264	2014041514	0	0	-999
6264	2014041515	0	0	-999
6264	2014041516	0	0	-999
6264	2014041517	0	0	-999
6264	2014041518	0	0	-999
6264	2014041519	0	0	-999
6264	2014041520	0	0	-999
6264	2014041521	0	0	-999
6264	2014041522	0	0	-999
6264	2014041523	0	0	-999
6264	2014041600	0	0	-999
6264	2014041601	0	0	-999
6264	2014041602	0	0	-999
6264	2014041603	0	0	-999
6264	2014041604	0	0	-999
6264	2014041605	0	0	-999
6264	2014041606	0	0	-999
6264	2014041607	0	0	-999
6264	2014041608	0	0	-999
6264	2014041609	0	0	-999
6264	2014041610	0	0	-999
6264	2014041611	0	0	-999
6264	2014041612	0	0	-999
6264	2014041613	0	0	-999
6264	2014041614	0	0	-999
6264	2014041615	0	0	-999
6264	2014041616	0	0	-999
6264	2014041617	0	0	-999
6264	2014041618	0	0	-999
6264	2014041619	0	0	-999
6264	2014041620	0	0	-999
6264	2014041621	0	0	-999
6264	2014041622	0	0	-999
6264	2014041623	0	0	-999
6264	2014041700	0	0	-999
6264	2014041701	0	0	-999
6264	2014041702	0	0	-999
6264	2014041703	0	0	-999
6264	2014041704	0	0	-999
6264	2014041705	0	0	-999
6264	2014041706	0	0	-999
6264	2014041707	0	0	-999
6264	2014041708	0	0	-999
6264	2014041709	0	0	-999
6264	2014041710	0	0	-999
6264	2014041711	0	0	-999
6264	2014041712	0	0	-999
6264	2014041713	0	0	-999
6264	2014041714	0	0	-999
6264	2014041715	0	0	-999
6264	2014041716	0	0	-999
6264	2014041717	0	0	-999
6264	2014041718	0	0	-999
6264	2014041719	0	0	-999
6264	2014041720	0	0	-999
6264	2014041721	0	0	-999
6264	2014041722	0	0	-999
6264	2014041723	0	0	-999
6264	2014041800	0	0	-999
6264	2014041801	1	0.6	-999
6264	2014041802	1	1.7	-999
6264	2014041803	1	0.2	-999
6264	2014041804	0	0	-999
6264	2014041805	0	0	-999
6264	2014041806	0	0	-999
6264	2014041807	1	0.2	-999
6264	2014041808	1	0.1	-999
6264	2014041809	1	1	-999
6264	2014041810	0	0	-999
6264	2014041811	1	0.1	-999
6264	2014041812	0	0	-999
6264	2014041813	0	0	-999
6264	2014041814	0	0	-999
6264	2014041815	0	0	-999
6264	2014041816	0	0	-999
6264	2014041817	0	0	-999
6264	2014041818	0	0	-999
6264	2014041819	0	0	-999
6264	2014041820	0	0	-999
6264	2014041821	1	0	-999
6264	2014041822	1	1.2	-999
6264	2014041823	1	0.1	-999
6264	2014041900	0	0	-999
6264	2014041901	0	0	-999
6264	2014041902	0	0	-999
6264	2014041903	0	0	-999
6264	2014041904	0	0	-999
6264	2014041905	0	0	-999
6264	2014041906	0	0	-999
6264	2014041907	0	0	-999
6264	2014041908	0	0	-999
6264	2014041909	0	0	-999
6264	2014041910	0	0	-999
6264	2014041911	0	0	-999
6264	2014041912	0	0	-999
6264	2014041913	0	0	-999
6264	2014041914	0	0	-999
6264	2014041915	0	0	-999
6264	2014041916	0	0	-999
6264	2014041917	0	0	-999
6264	2014041918	0	0	-999
6264	2014041919	0	0	-999
6264	2014041920	0	0	-999
6264	2014041921	0	0	-999
6264	2014041922	0	0	-999
6264	2014041923	0	0	-999
6264	2014042000	0	0	-999
6264	2014042001	0	0	-999
6264	2014042002	0	0	-999
6264	2014042003	0	0	-999
6264	2014042004	0	0	-999
6264	2014042005	0	0	-999
6264	2014042006	0	0	-999
6264	2014042007	0	0	-999
6264	2014042008	0	0	-999
6264	2014042009	0	0	-999
6264	2014042010	0	0	-999
6264	2014042011	0	0	-999
6264	2014042012	0	0	-999
6264	2014042013	0	0	-999
6264	2014042014	0	0	-999
6264	2014042015	0	0	-999
6264	2014042016	0	0	-999
6264	2014042017	0	0	-999
6264	2014042018	0	0	-999
6264	2014042019	0	0	-999
6264	2014042020	0	0	-999
6264	2014042021	0	0	-999
6264	2014042022	0	0	-999
6264	2014042023	0	0	-999
6264	2014042100	0	0	-999
6264	2014042101	0	0	-999
6264	2014042102	0	0	-999
6264	2014042103	0	0	-999
6264	2014042104	0	0	-999
6264	2014042105	0	0	-999
6264	2014042106	0	0	-999
6264	2014042107	0	0	-999
6264	2014042108	0	0	-999
6264	2014042109	0	0	-999
6264	2014042110	0	0	-999
6264	2014042111	0	0	-999
6264	2014042112	0	0	-999
6264	2014042113	0	0	-999
6264	2014042114	0	0	-999
6264	2014042115	0	0	-999
6264	2014042116	1	2.3	-999
6264	2014042117	0	0	-999
6264	2014042118	1	0.3	-999
6264	2014042119	0	0	-999
6264	2014042120	0	0	-999
6264	2014042121	0	0	-999
6264	2014042122	0	0	-999
6264	2014042123	0	0	-999
6264	2014042200	0	0	-999
6264	2014042201	0	0	-999
6264	2014042202	0	0	-999
6264	2014042203	0	0	-999
6264	2014042204	0	0	-999
6264	2014042205	0	0	-999
6264	2014042206	0	0	-999
6264	2014042207	0	0	-999
6264	2014042208	0	0	-999
6264	2014042209	0	0	-999
6264	2014042210	0	0	-999
6264	2014042211	0	0	-999
6264	2014042212	0	0	-999
6264	2014042213	0	0	-999
6264	2014042214	1	1.1	-999
6264	2014042215	1	0.1	-999
6264	2014042216	1	0.4	-999
6264	2014042217	0	0	-999
6264	2014042218	0	0	-999
6264	2014042219	0	0	-999
6264	2014042220	0	0	-999
6264	2014042221	0	0	-999
6264	2014042222	0	0	-999
6264	2014042223	0	0	-999
6264	2014042300	0	0	-999
6264	2014042301	0	0	-999
6264	2014042302	0	0	-999
6264	2014042303	0	0	-999
6264	2014042304	0	0	-999
6264	2014042305	0	0	-999
6264	2014042306	0	0	-999
6264	2014042307	0	0	-999
6264	2014042308	0	0	-999
6264	2014042309	0	0	-999
6264	2014042310	0	0	-999
6264	2014042311	0	0	-999
6264	2014042312	0	0	-999
6264	2014042313	0	0	-999
6264	2014042314	0	0	-999
6264	2014042315	0	0	-999
6264	2014042316	0	0	-999
6264	2014042317	0	0	-999
6264	2014042318	0	0	-999
6264	2014042319	0	0	-999
6264	2014042320	0	0	-999
6264	2014042321	0	0	-999
6264	2014042322	0	0	-999
6264	2014042323	0	0	-999
6264	2014042400	0	0	-999
6264	2014042401	0	0	-999
6264	2014042402	0	0	-999
6264	2014042403	0	0	-999
6264	2014042404	0	0	-999
6264	2014042405	0	0	-999
6264	2014042406	0	0	-999
6264	2014042407	0	0	-999
6264	2014042408	0	0	-999
6264	2014042409	0	0	-999
6264	2014042410	0	0	-999
6264	2014042411	0	0	-999
6264	2014042412	0	0	-999
6264	2014042413	0	0	-999
6264	2014042414	0	0	-999
6264	2014042415	0	0	-999
6264	2014042416	0	0	-999
6264	2014042417	0	0	-999
6264	2014042418	0	0	-999
6264	2014042419	0	0	-999
6264	2014042420	0	0	-999
6264	2014042421	0	0	-999
6264	2014042422	0	0	-999
6264	2014042423	0	0	-999
6264	2014042500	0	0	-999
6264	2014042501	0	0	-999
6264	2014042502	0	0	-999
6264	2014042503	0	0	-999
6264	2014042504	0	0	-999
6264	2014042505	0	0	-999
6264	2014042506	0	0	-999
6264	2014042507	0	0	-999
6264	2014042508	0	0	-999
6264	2014042509	0	0	-999
6264	2014042510	0	0	-999
6264	2014042511	0	0	-999
6264	2014042512	0	0	-999
6264	2014042513	0	0	-999
6264	2014042514	0	0	-999
6264	2014042515	0	0	-999
6264	2014042516	0	0	-999
6264	2014042517	0	0	-999
6264	2014042518	0	0	-999
6264	2014042519	0	0	-999
6264	2014042520	0	0	-999
6264	2014042521	0	0	-999
6264	2014042522	0	0	-999
6264	2014042523	0	0	-999
6264	2014042600	0	0	-999
6264	2014042601	0	0	-999
6264	2014042602	0	0	-999
6264	2014042603	0	0	-999
6264	2014042604	0	0	-999
6264	2014042605	0	0	-999
6264	2014042606	0	0	-999
6264	2014042607	0	0	-999
6264	2014042608	0	0	-999
6264	2014042609	1	1.7	-999
6264	2014042610	0	0	-999
6264	2014042611	1	14.6	-999
6264	2014042612	1	5.1	-999
6264	2014042613	0	0	-999
6264	2014042614	0	0	-999
6264	2014042615	0	0	-999
6264	2014042616	0	0	-999
6264	2014042617	0	0	-999
6264	2014042618	0	0	-999
6264	2014042619	1	1	-999
6264	2014042620	1	0.4	-999
6264	2014042621	1	0.7	-999
6264	2014042622	1	0.1	-999
6264	2014042623	1	0.2	-999
6264	2014042700	0	0	-999
6264	2014042701	0	0	-999
6264	2014042702	0	0	-999
6264	2014042703	0	0	-999
6264	2014042704	0	0	-999
6264	2014042705	0	0	-999
6264	2014042706	1	0	-999
6264	2014042707	1	0.2	-999
6264	2014042708	1	4.3	-999
6264	2014042709	1	3.4	-999
6264	2014042710	1	1.3	-999
6264	2014042711	1	0.2	-999
6264	2014042712	1	0.5	-999
6264	2014042713	1	0.2	-999
6264	2014042714	0	0	-999
6264	2014042715	0	0	-999
6264	2014042716	0	0	-999
6264	2014042717	0	0	-999
6264	2014042718	0	0	-999
6264	2014042719	1	0.2	-999
6264	2014042720	1	0	-999
6264	2014042721	0	0	-999
6264	2014042722	0	0	-999
6264	2014042723	1	0.1	-999
6264	2014042800	0	0	-999
6264	2014042801	0	0	-999
6264	2014042802	0	0	-999
6264	2014042803	0	0	-999
6264	2014042804	0	0	-999
6264	2014042805	0	0	-999
6264	2014042806	0	0	-999
6264	2014042807	0	0	-999
6264	2014042808	1	0.1	-999
6264	2014042809	1	0	-999
6264	2014042810	0	0	-999
6264	2014042811	0	0	-999
6264	2014042812	0	0	-999
6264	2014042813	1	0.1	-999
6264	2014042814	1	0	-999
6264	2014042815	0	0	-999
6264	2014042816	0	0	-999
6264	2014042817	0	0	-999
6264	2014042818	0	0	-999
6264	2014042819	0	0	-999
6264	2014042820	0	0	-999
6264	2014042821	0	0	-999
6264	2014042822	0	0	-999
6264	2014042823	0	0	-999
6264	2014042900	0	0	-999
6264	2014042901	0	0	-999
6264	2014042902	0	0	-999
6264	2014042903	0	0	-999
6264	2014042904	0	0	-999
6264	2014042905	0	0	-999
6264	2014042906	0	0	-999
6264	2014042907	0	0	-999
6264	2014042908	0	0	-999
6264	2014042909	0	0	-999
6264	2014042910	0	0	-999
6264	2014042911	0	0	-999
6264	2014042912	0	0	-999
6264	2014042913	0	0	-999
6264	2014042914	1	1.1	-999
6264	2014042915	0	0	-999
6264	2014042916	0	0	-999
6264	2014042917	0	0	-999
6264	2014042918	0	0	-999
6264	2014042919	0	0	-999
6264	2014042920	0	0	-999
6264	2014042921	0	0	-999
6264	2014042922	0	0	-999
6264	2014042923	1	0.1	-999
6264	2014043000	0	0	-999
6264	2014043001	0	0	-999
6264	2014043002	0	0	-999
6264	2014043003	0	0	-999
6264	2014043004	0	0	-999
6264	2014043005	0	0	-999
6264	2014043006	0	0	-999
6264	2014043007	0	0	-999
6264	2014043008	0	0	-999
6264	2014043009	0	0	-999
6264	2014043010	0	0	-999
6264	2014043011	0	0	-999
6264	2014043012	0	0	-999
6264	2014043013	0	0	-999
6264	2014043014	0	0	-999
6264	2014043015	0	0	-999
6264	2014043016	0	0	-999
6264	2014043017	0	0	-999
6264	2014043018	1	0.3	-999
6264	2014043019	1	0.7	-999
6264	2014043020	1	1	-999
6264	2014043021	1	0.2	-999
6264	2014043022	1	0.2	-999
6264	2014043023	0	0	-999

## Sheet: Brilon_2008-2012
Station ID	Date	Precipitation Index	Precipitation Height (mm)	Precipitation Type		Precipitation Index:		0 or 1
6264	2008010100	0	0	-999
6264	2008010101	0	0	0		Precipitation Type:
6264	2008010102	0	0	0		0	no fallen precipitation or too little deposition (e.g., dew or frost) to form a precipitation height larger than 0
6264	2008010103	0	0	-999		1	precipitation height only due to deposition (dew or frost) or if it cannot decided how large the part from deposition is
6264	2008010104	0	0	0		2	precipitation height only due to liquid deposition
6264	2008010105	0	0	0		3	precipitation height only due to solid precipitation
6264	2008010106	0	0	-999		6	precipitation height due to fallen liquid precipitation, may also include deposition of any kind
6264	2008010107	0	0	0		7	precipitation height due to fallen solid precipitation, may also include deposition of any kind
6264	2008010108	0	0	0		8	fallen precipitation in liquid and solid form
6264	2008010109	0	0	-999		9	no precipitation measurement or form of precipitation cannot be determined
6264	2008010110	0	0	0		-999	missing value
6264	2008010111	0	0	0
6264	2008010112	0	0	-999
6264	2008010113	0	0	0
6264	2008010114	0	0	0
6264	2008010115	0	0	-999
6264	2008010116	0	0	0
6264	2008010117	0	0	0
6264	2008010118	0	0	-999
6264	2008010119	0	0	0
6264	2008010120	0	0	0
6264	2008010121	0	0	-999
6264	2008010122	1	0	7
6264	2008010123	0	0	0
6264	2008010200	0	0	-999
6264	2008010201	0	0	0
6264	2008010202	0	0	0
6264	2008010203	0	0	-999
6264	2008010204	0	0	0
6264	2008010205	0	0	0
6264	2008010206	0	0	-999
6264	2008010207	0	0	0
6264	2008010208	0	0	0
6264	2008010209	0	0	-999
6264	2008010210	0	0	0
6264	2008010211	0	0	0
6264	2008010212	0	0	-999
6264	2008010213	1	0	7
6264	2008010214	0	0	0
6264	2008010215	0	0	-999
6264	2008010216	0	0	0
6264	2008010217	0	0	0
6264	2008010218	0	0	-999
6264	2008010219	0	0	0
6264	2008010220	0	0	0
6264	2008010221	0	0	-999
6264	2008010222	0	0	0
6264	2008010223	0	0	0
6264	2008010300	0	0	-999
6264	2008010301	0	0	0
6264	2008010302	0	0	0
6264	2008010303	0	0	-999
6264	2008010304	0	0	0
6264	2008010305	0	0	0
6264	2008010306	0	0	-999
6264	2008010307	0	0	0
6264	2008010308	0	0	0
6264	2008010309	0	0	-999
6264	2008010310	0	0	0
6264	2008010311	0	0	0
6264	2008010312	0	0	-999
6264	2008010313	0	0	0
6264	2008010314	0	0	0
6264	2008010315	0	0	-999
6264	2008010316	0	0	0
6264	2008010317	0	0	0
6264	2008010318	0	0	-999
6264	2008010319	0	0	0
6264	2008010320	0	0	0
6264	2008010321	0	0	-999
6264	2008010322	0	0	0
6264	2008010323	0	0	0
6264	2008010400	0	0	-999
6264	2008010401	0	0	0
6264	2008010402	0	0	0
6264	2008010403	0	0	-999
6264	2008010404	0	0	0
6264	2008010405	0	0	0
6264	2008010406	0	0	-999
6264	2008010407	0	0	0
6264	2008010408	0	0	0
6264	2008010409	0	0	-999
6264	2008010410	0	0	0
6264	2008010411	0	0	0
6264	2008010412	0	0	-999
6264	2008010413	0	0	0
6264	2008010414	0	0	0
6264	2008010415	0	0	-999
6264	2008010416	0	0	0
6264	2008010417	0	0	0
6264	2008010418	0	0	-999
6264	2008010419	0	0	0
6264	2008010420	0	0	0
6264	2008010421	0	0	-999
6264	2008010422	1	0.1	6
6264	2008010423	0	0	0
6264	2008010500	0	0	-999
6264	2008010501	0	0	0
6264	2008010502	0	0	0
6264	2008010503	0	0	-999
6264	2008010504	0	0	0
6264	2008010505	0	0	0
6264	2008010506	0	0	-999
6264	2008010507	0	0	0
6264	2008010508	1	0	6
6264	2008010509	1	0.8	-999
6264	2008010510	1	0.2	6
6264	2008010511	1	0.1	6
6264	2008010512	1	0.3	-999
6264	2008010513	1	0.6	6
6264	2008010514	1	0.4	-999
6264	2008010515	0	0	-999
6264	2008010516	0	0	0
6264	2008010517	0	0	0
6264	2008010518	0	0	-999
6264	2008010519	0	0	0
6264	2008010520	0	0	0
6264	2008010521	0	0	-999
6264	2008010522	0	0	0
6264	2008010523	1	0	6
6264	2008010600	1	0.2	-999
6264	2008010601	0	0	0
6264	2008010602	1	0.2	6
6264	2008010603	1	0.6	-999
6264	2008010604	1	0	6
6264	2008010605	1	0.1	6
6264	2008010606	0	0	-999
6264	2008010607	0	0	0
6264	2008010608	0	0	0
6264	2008010609	0	0	-999
6264	2008010610	1	0.1	6
6264	2008010611	0	0	0
6264	2008010612	0	0	-999
6264	2008010613	0	0	0
6264	2008010614	0	0	0
6264	2008010615	0	0	-999
6264	2008010616	0	0	0
6264	2008010617	0	0	0
6264	2008010618	0	0	-999
6264	2008010619	0	0	0
6264	2008010620	0	0	0
6264	2008010621	0	0	-999
6264	2008010622	0	0	0
6264	2008010623	0	0	0
6264	2008010700	0	0	-999
6264	2008010701	0	0	0
6264	2008010702	0	0	0
6264	2008010703	0	0	-999
6264	2008010704	0	0	0
6264	2008010705	1	0	6
6264	2008010706	1	1.1	-999
6264	2008010707	1	1	6
6264	2008010708	0	0	0
6264	2008010709	0	0	-999
6264	2008010710	1	0.5	6
6264	2008010711	0	0	0
6264	2008010712	0	0	-999
6264	2008010713	0	0	0
6264	2008010714	0	0	0
6264	2008010715	0	0	-999
6264	2008010716	0	0	0
6264	2008010717	0	0	0
6264	2008010718	0	0	-999
6264	2008010719	0	0	0
6264	2008010720	1	1.3	6
6264	2008010721	1	0.9	-999
6264	2008010722	1	2.1	6
6264	2008010723	1	3.8	6
6264	2008010800	1	0.2	-999
6264	2008010801	1	0.5	6
6264	2008010802	0	0	0
6264	2008010803	0	0	-999
6264	2008010804	0	0	0
6264	2008010805	0	0	0
6264	2008010806	0	0	-999
6264	2008010807	0	0	0
6264	2008010808	0	0	0
6264	2008010809	0	0	-999
6264	2008010810	0	0	0
6264	2008010811	0	0	0
6264	2008010812	0	0	-999
6264	2008010813	0	0	0
6264	2008010814	0	0	0
6264	2008010815	0	0	-999
6264	2008010816	0	0	0
6264	2008010817	0	0	0
6264	2008010818	0	0	-999
6264	2008010819	0	0	0
6264	2008010820	0	0	0
6264	2008010821	0	0	-999
6264	2008010822	0	0	0
6264	2008010823	0	0	0
6264	2008010900	0	0	-999
6264	2008010901	0	0	0
6264	2008010902	0	0	0
6264	2008010903	0	0	-999
6264	2008010904	0	0	0
6264	2008010905	0	0	0
6264	2008010906	0	0	-999
6264	2008010907	0	0	0
6264	2008010908	0	0	0
6264	2008010909	0	0	-999
6264	2008010910	0	0	0
6264	2008010911	0	0	0
6264	2008010912	0	0	-999
6264	2008010913	1	0.1	6
6264	2008010914	1	1	6
6264	2008010915	1	1.3	-999
6264	2008010916	1	0.1	6
6264	2008010917	0	0	0
6264	2008010918	0	0	-999
6264	2008010919	0	0	0
6264	2008010920	0	0	0
6264	2008010921	0	0	-999
6264	2008010922	0	0	0
6264	2008010923	0	0	0
6264	2008011000	0	0	-999
6264	2008011001	0	0	0
6264	2008011002	0	0	0
6264	2008011003	0	0	-999
6264	2008011004	0	0	0
6264	2008011005	0	0	0
6264	2008011006	0	0	-999
6264	2008011007	0	0	0
6264	2008011008	0	0	0
6264	2008011009	0	0	-999
6264	2008011010	0	0	0
6264	2008011011	0	0	0
6264	2008011012	0	0	-999
6264	2008011013	0	0	0
6264	2008011014	0	0	0
6264	2008011015	1	0	-999
6264	2008011016	0	0	0
6264	2008011017	0	0	0
6264	2008011018	0	0	-999
6264	2008011019	0	0	0
6264	2008011020	0	0	0
6264	2008011021	0	0	-999
6264	2008011022	0	0	0
6264	2008011023	0	0	0
6264	2008011100	0	0	-999
6264	2008011101	0	0	0
6264	2008011102	0	0	0
6264	2008011103	0	0	-999
6264	2008011104	0	0	0
6264	2008011105	0	0	0
6264	2008011106	0	0	-999
6264	2008011107	0	0	0
6264	2008011108	0	0	0
6264	2008011109	0	0	-999
6264	2008011110	0	0	0
6264	2008011111	0	0	0
6264	2008011112	0	0	-999
6264	2008011113	0	0	0
6264	2008011114	0	0	0
6264	2008011115	0	0	-999
6264	2008011116	0	0	0
6264	2008011117	0	0	0
6264	2008011118	0	0	-999
6264	2008011119	0	0	0
6264	2008011120	0	0	0
6264	2008011121	0	0	-999
6264	2008011122	0	0	0
6264	2008011123	0	0	0
6264	2008011200	0	0	-999
6264	2008011201	0	0	0
6264	2008011202	0	0	0
6264	2008011203	0	0	-999
6264	2008011204	0	0	0
6264	2008011205	0	0	0
6264	2008011206	0	0	-999
6264	2008011207	0	0	0
6264	2008011208	1	0	6
6264	2008011209	0	0	-999
6264	2008011210	0	0	0
6264	2008011211	0	0	0
6264	2008011212	0	0	-999
6264	2008011213	1	0.1	6
6264	2008011214	1	0.1	6
6264	2008011215	0	0	-999
6264	2008011216	0	0	0
6264	2008011217	0	0	0
6264	2008011218	0	0	-999
6264	2008011219	0	0	0
6264	2008011220	0	0	0
6264	2008011221	0	0	-999
6264	2008011222	0	0	0
6264	2008011223	0	0	0
6264	2008011300	0	0	-999
6264	2008011301	0	0	0
6264	2008011302	0	0	0
6264	2008011303	0	0	-999
6264	2008011304	0	0	0
6264	2008011305	0	0	0
6264	2008011306	0	0	-999
6264	2008011307	0	0	0
6264	2008011308	0	0	0
6264	2008011309	0	0	-999
6264	2008011310	0	0	0
6264	2008011311	0	0	0
6264	2008011312	0	0	-999
6264	2008011313	0	0	0
6264	2008011314	0	0	0
6264	2008011315	0	0	-999
6264	2008011316	0	0	0
6264	2008011317	0	0	0
6264	2008011318	0	0	-999
6264	2008011319	0	0	0
6264	2008011320	0	0	0
6264	2008011321	0	0	-999
6264	2008011322	0	0	0
6264	2008011323	0	0	0
6264	2008011400	0	0	-999
6264	2008011401	0	0	0
6264	2008011402	0	0	0
6264	2008011403	0	0	-999
6264	2008011404	0	0	0
6264	2008011405	0	0	0
6264	2008011406	0	0	-999
6264	2008011407	0	0	0
6264	2008011408	0	0	0
6264	2008011409	0	0	-999
6264	2008011410	0	0	0
6264	2008011411	0	0	0
6264	2008011412	0	0	-999
6264	2008011413	0	0	0
6264	2008011414	0	0	0
6264	2008011415	0	0	-999
6264	2008011416	0	0	0
6264	2008011417	0	0	0
6264	2008011418	0	0	-999
6264	2008011419	0	0	0
6264	2008011420	0	0	0
6264	2008011421	0	0	-999
6264	2008011422	0	0	0
6264	2008011423	0	0	0
6264	2008011500	0	0	-999
6264	2008011501	1	0.5	6
6264	2008011502	1	0.3	6
6264	2008011503	1	0.1	-999
6264	2008011504	0	0	0
6264	2008011505	0	0	0
6264	2008011506	0	0	-999
6264	2008011507	0	0	0
6264	2008011508	0	0	0
6264	2008011509	0	0	-999
6264	2008011510	0	0	0
6264	2008011511	0	0	0
6264	2008011512	0	0	-999
6264	2008011513	0	0	0
6264	2008011514	0	0	0
6264	2008011515	0	0	-999
6264	2008011516	0	0	0
6264	2008011517	0	0	0
6264	2008011518	0	0	-999
6264	2008011519	0	0	0
6264	2008011520	0	0	0
6264	2008011521	0	0	-999
6264	2008011522	0	0	0
6264	2008011523	1	0.1	6
6264	2008011600	1	0.1	-999
6264	2008011601	1	0.2	6
6264	2008011602	1	0.2	6
6264	2008011603	1	0.3	-999
6264	2008011604	1	0.3	6
6264	2008011605	1	0.4	6
6264	2008011606	1	0.3	-999
6264	2008011607	1	0.1	6
6264	2008011608	0	0	0
6264	2008011609	1	0.8	-999
6264	2008011610	1	1.4	6
6264	2008011611	1	0.4	6
6264	2008011612	1	0.4	-999
6264	2008011613	1	0.1	6
6264	2008011614	1	0	6
6264	2008011615	0	0	-999
6264	2008011616	0	0	0
6264	2008011617	0	0	0
6264	2008011618	0	0	-999
6264	2008011619	0	0	0
6264	2008011620	0	0	0
6264	2008011621	0	0	-999
6264	2008011622	0	0	0
6264	2008011623	0	0	0
6264	2008011700	0	0	-999
6264	2008011701	0	0	0
6264	2008011702	0	0	0
6264	2008011703	1	0.1	-999
6264	2008011704	0	0	0
6264	2008011705	0	0	0
6264	2008011706	0	0	-999
6264	2008011707	0	0	0
6264	2008011708	1	0	6
6264	2008011709	0	0	-999
6264	2008011710	0	0	0
6264	2008011711	0	0	0
6264	2008011712	0	0	-999
6264	2008011713	0	0	0
6264	2008011714	0	0	0
6264	2008011715	0	0	-999
6264	2008011716	0	0	0
6264	2008011717	0	0	0
6264	2008011718	0	0	-999
6264	2008011719	0	0	0
6264	2008011720	1	1	6
6264	2008011721	1	2.2	-999
6264	2008011722	1	0.4	6
6264	2008011723	0	0	0
6264	2008011800	1	0.5	-999
6264	2008011801	0	0	0
6264	2008011802	0	0	0
6264	2008011803	0	0	-999
6264	2008011804	0	0	0
6264	2008011805	1	0.3	6
6264	2008011806	1	0.3	-999
6264	2008011807	1	0.1	6
6264	2008011808	1	0.3	6
6264	2008011809	0	0	-999
6264	2008011810	0	0	0
6264	2008011811	0	0	0
6264	2008011812	0	0	-999
6264	2008011813	1	0.1	6
6264	2008011814	0	0	0
6264	2008011815	0	0	-999
6264	2008011816	0	0	0
6264	2008011817	1	0.1	-999
6264	2008011818	1	0.1	-999
6264	2008011819	1	0.6	6
6264	2008011820	1	0.1	6
6264	2008011821	0	0	-999
6264	2008011822	1	0.5	6
6264	2008011823	1	0.2	6
6264	2008011900	1	0.4	-999
6264	2008011901	1	0.5	6
6264	2008011902	1	0.4	6
6264	2008011903	1	0.2	-999
6264	2008011904	1	0.1	6
6264	2008011905	1	0.2	6
6264	2008011906	1	0.2	-999
6264	2008011907	1	0.4	6
6264	2008011908	1	0.1	6
6264	2008011909	1	0.3	-999
6264	2008011910	1	0.4	6
6264	2008011911	1	0.7	6
6264	2008011912	1	0.5	-999
6264	2008011913	1	0.4	6
6264	2008011914	1	0.4	6
6264	2008011915	1	0.3	-999
6264	2008011916	1	0.5	6
6264	2008011917	1	0.5	6
6264	2008011918	1	0.4	-999
6264	2008011919	1	0.2	6
6264	2008011920	1	1.9	6
6264	2008011921	1	1.6	-999
6264	2008011922	1	1	6
6264	2008011923	1	1.7	6
6264	2008012000	1	1.2	-999
6264	2008012001	1	0.6	6
6264	2008012002	1	0.3	6
6264	2008012003	1	0.3	-999
6264	2008012004	1	0.1	6
6264	2008012005	1	0.7	6
6264	2008012006	0	0	-999
6264	2008012007	0	0	0
6264	2008012008	0	0	0
6264	2008012009	0	0	-999
6264	2008012010	1	0.1	6
6264	2008012011	1	0.2	6
6264	2008012012	1	0.4	-999
6264	2008012013	1	0.3	6
6264	2008012014	1	0.1	6
6264	2008012015	1	0.2	-999
6264	2008012016	1	0.4	6
6264	2008012017	1	0.5	6
6264	2008012018	1	0.1	-999
6264	2008012019	1	0.3	6
6264	2008012020	1	0.2	6
6264	2008012021	1	0	-999
6264	2008012022	1	0.1	6
6264	2008012023	1	0	6
6264	2008012100	1	0.1	-999
6264	2008012101	1	0.2	6
6264	2008012102	1	0.3	6
6264	2008012103	1	0.4	-999
6264	2008012104	1	0.1	6
6264	2008012105	1	0.1	6
6264	2008012106	1	0.1	-999
6264	2008012107	1	0.1	6
6264	2008012108	1	0.3	6
6264	2008012109	0	0	-999
6264	2008012110	1	0.4	6
6264	2008012111	1	0.2	6
6264	2008012112	1	0.1	-999
6264	2008012113	1	0.4	6
6264	2008012114	1	0.3	6
6264	2008012115	1	0.2	-999
6264	2008012116	0	0	0
6264	2008012117	0	0	0
6264	2008012118	0	0	-999
6264	2008012119	1	0.8	6
6264	2008012120	1	1.6	6
6264	2008012121	1	1.2	-999
6264	2008012122	1	1.5	6
6264	2008012123	1	1.6	6
6264	2008012200	1	2.1	-999
6264	2008012201	1	1.4	8
6264	2008012202	0	0	0
6264	2008012203	1	0.4	-999
6264	2008012204	1	4.7	8
6264	2008012205	1	2.2	8
6264	2008012206	1	0.3	-999
6264	2008012207	0	0	0
6264	2008012208	1	0.1	8
6264	2008012209	0	0	-999
6264	2008012210	0	0	0
6264	2008012211	0	0	0
6264	2008012212	0	0	-999
6264	2008012213	0	0	0
6264	2008012214	0	0	0
6264	2008012215	0	0	-999
6264	2008012216	0	0	0
6264	2008012217	0	0	0
6264	2008012218	0	0	-999
6264	2008012219	0	0	0
6264	2008012220	0	0	0
6264	2008012221	0	0	-999
6264	2008012222	0	0	0
6264	2008012223	0	0	0
6264	2008012300	0	0	-999
6264	2008012301	0	0	0
6264	2008012302	0	0	0
6264	2008012303	0	0	-999
6264	2008012304	0	0	0
6264	2008012305	0	0	0
6264	2008012306	0	0	-999
6264	2008012307	0	0	0
6264	2008012308	0	0	0
6264	2008012309	0	0	-999
6264	2008012310	0	0	0
6264	2008012311	0	0	0
6264	2008012312	0	0	-999
6264	2008012313	0	0	0
6264	2008012314	0	0	0
6264	2008012315	0	0	-999
6264	2008012316	0	0	0
6264	2008012317	0	0	0
6264	2008012318	0	0	-999
6264	2008012319	0	0	0
6264	2008012320	0	0	0
6264	2008012321	0	0	-999
6264	2008012322	0	0	0
6264	2008012323	0	0	0
6264	2008012400	0	0	-999
6264	2008012401	0	0	0
6264	2008012402	0	0	0
6264	2008012403	0	0	-999
6264	2008012404	0	0	0
6264	2008012405	0	0	0
6264	2008012406	0	0	-999
6264	2008012407	0	0	0
6264	2008012408	0	0	0
6264	2008012409	0	0	-999
6264	2008012410	0	0	0
6264	2008012411	0	0	0
6264	2008012412	0	0	-999
6264	2008012413	0	0	0
6264	2008012414	0	0	0
6264	2008012415	0	0	-999
6264	2008012416	0	0	0
6264	2008012417	1	0.2	6
6264	2008012418	1	1.1	-999
6264	2008012419	1	1.3	6
6264	2008012420	1	2.3	6
6264	2008012421	1	0.3	-999
6264	2008012422	0	0	0
6264	2008012423	0	0	0
6264	2008012500	0	0	-999
6264	2008012501	0	0	0
6264	2008012502	0	0	0
6264	2008012503	0	0	-999
6264	2008012504	0	0	0
6264	2008012505	0	0	0
6264	2008012506	0	0	-999
6264	2008012507	0	0	0
6264	2008012508	0	0	0
6264	2008012509	0	0	-999
6264	2008012510	0	0	0
6264	2008012511	0	0	0
6264	2008012512	0	0	-999
6264	2008012513	0	0	0
6264	2008012514	0	0	0
6264	2008012515	0	0	-999
6264	2008012516	0	0	0
6264	2008012517	0	0	0
6264	2008012518	0	0	-999
6264	2008012519	0	0	0
6264	2008012520	0	0	0
6264	2008012521	0	0	-999
6264	2008012522	0	0	0
6264	2008012523	0	0	0
6264	2008012600	0	0	-999
6264	2008012601	0	0	0
6264	2008012602	0	0	0
6264	2008012603	0	0	-999
6264	2008012604	0	0	0
6264	2008012605	0	0	0
6264	2008012606	0	0	-999
6264	2008012607	0	0	0
6264	2008012608	0	0	0
6264	2008012609	0	0	-999
6264	2008012610	0	0	0
6264	2008012611	0	0	0
6264	2008012612	0	0	-999
6264	2008012613	0	0	0
6264	2008012614	0	0	0
6264	2008012615	0	0	-999
6264	2008012616	0	0	0
6264	2008012617	0	0	0
6264	2008012618	1	0.2	-999
6264	2008012619	1	0.3	-999
6264	2008012620	1	0.5	-999
6264	2008012621	1	0.3	-999
6264	2008012622	1	0.1	-999
6264	2008012623	1	0.1	-999
6264	2008012700	0	0	-999
6264	2008012701	1	0.2	-999
6264	2008012702	1	0.1	-999
6264	2008012703	0	0	-999
6264	2008012704	1	2	-999
6264	2008012705	1	0.5	-999
6264	2008012706	1	0.4	-999
6264	2008012707	0	0	0
6264	2008012708	0	0	0
6264	2008012709	1	0.1	-999
6264	2008012710	1	0.8	-999
6264	2008012711	1	0.5	-999
6264	2008012712	1	0	-999
6264	2008012713	0	0	0
6264	2008012714	0	0	0
6264	2008012715	1	0.1	-999
6264	2008012716	1	0.2	-999
6264	2008012717	1	0.1	-999
6264	2008012718	1	0.2	-999
6264	2008012719	1	0.3	-999
6264	2008012720	1	0.3	-999
6264	2008012721	1	0.3	-999
6264	2008012722	1	0.2	-999
6264	2008012723	1	0.1	-999
6264	2008012800	0	0	-999
6264	2008012801	1	0.1	-999
6264	2008012802	1	0.1	-999
6264	2008012803	1	0	-999
6264	2008012804	0	0	0
6264	2008012805	0	0	0
6264	2008012806	0	0	-999
6264	2008012807	0	0	0
6264	2008012808	0	0	0
6264	2008012809	0	0	-999
6264	2008012810	0	0	0
6264	2008012811	0	0	0
6264	2008012812	1	0	-999
6264	2008012813	0	0	0
6264	2008012814	0	0	0
6264	2008012815	0	0	-999
6264	2008012816	0	0	0
6264	2008012817	0	0	0
6264	2008012818	0	0	-999
6264	2008012819	0	0	0
6264	2008012820	0	0	0
6264	2008012821	0	0	-999
6264	2008012822	0	0	0
6264	2008012823	0	0	0
6264	2008012900	0	0	-999
6264	2008012901	0	0	0
6264	2008012902	0	0	0
6264	2008012903	0	0	-999
6264	2008012904	0	0	0
6264	2008012905	0	0	0
6264	2008012906	0	0	-999
6264	2008012907	0	0	0
6264	2008012908	0	0	0
6264	2008012909	0	0	-999
6264	2008012910	0	0	0
6264	2008012911	0	0	0
6264	2008012912	0	0	-999
6264	2008012913	0	0	0
6264	2008012914	0	0	0
6264	2008012915	0	0	-999
6264	2008012916	0	0	0
6264	2008012917	0	0	0
6264	2008012918	0	0	-999
6264	2008012919	0	0	0
6264	2008012920	0	0	0
6264	2008012921	0	0	-999
6264	2008012922	0	0	0
6264	2008012923	0	0	0
6264	2008013000	0	0	-999
6264	2008013001	0	0	0
6264	2008013002	0	0	0
6264	2008013003	0	0	-999
6264	2008013004	0	0	0
6264	2008013005	0	0	0
6264	2008013006	0	0	-999
6264	2008013007	0	0	0
6264	2008013008	1	0	-999
6264	2008013009	0	0	-999
6264	2008013010	0	0	0
6264	2008013011	0	0	0
6264	2008013012	0	0	-999
6264	2008013013	1	0.1	-999
6264	2008013014	1	0.5	-999
6264	2008013015	1	0.4	-999
6264	2008013016	1	0.6	-999
6264	2008013017	1	0.4	-999
6264	2008013018	0	0	-999
6264	2008013019	0	0	0
6264	2008013020	0	0	0
6264	2008013021	0	0	-999
6264	2008013022	0	0	0
6264	2008013023	0	0	0
6264	2008013100	0	0	-999
6264	2008013101	0	0	0
6264	2008013102	0	0	0
6264	2008013103	0	0	-999
6264	2008013104	0	0	0
6264	2008013105	0	0	0
6264	2008013106	0	0	-999
6264	2008013107	0	0	0
6264	2008013108	0	0	0
6264	2008013109	0	0	-999
6264	2008013110	0	0	0
6264	2008013111	0	0	0
6264	2008013112	0	0	-999
6264	2008013113	0	0	0
6264	2008013114	0	0	0
6264	2008013115	0	0	-999
6264	2008013116	0	0	0
6264	2008013117	0	0	0
6264	2008013118	0	0	-999
6264	2008013119	0	0	0
6264	2008013120	1	0	-999
6264	2008013121	1	0.2	-999
6264	2008013122	1	0.1	-999
6264	2008013123	0	0	0
6264	2008020100	0	0	-999
6264	2008020101	0	0	0
6264	2008020102	0	0	0
6264	2008020103	0	0	-999
6264	2008020104	0	0	0
6264	2008020105	0	0	0
6264	2008020106	0	0	-999
6264	2008020107	0	0	0
6264	2008020108	1	1.5	-999
6264	2008020109	1	1.2	-999
6264	2008020110	1	0.9	-999
6264	2008020111	0	0	0
6264	2008020112	0	0	-999
6264	2008020113	0	0	0
6264	2008020114	0	0	0
6264	2008020115	0	0	-999
6264	2008020116	0	0	0
6264	2008020117	0	0	0
6264	2008020118	0	0	-999
6264	2008020119	0	0	0
6264	2008020120	0	0	0
6264	2008020121	0	0	-999
6264	2008020122	0	0	0
6264	2008020123	0	0	0
6264	2008020200	0	0	-999
6264	2008020201	0	0	0
6264	2008020202	0	0	0
6264	2008020203	0	0	-999
6264	2008020204	0	0	0
6264	2008020205	0	0	0
6264	2008020206	1	0.3	-999
6264	2008020207	1	1	-999
6264	2008020208	1	2.6	-999
6264	2008020209	1	0.2	-999
6264	2008020210	0	0	0
6264	2008020211	0	0	0
6264	2008020212	0	0	-999
6264	2008020213	1	0.5	-999
6264	2008020214	1	0.1	-999
6264	2008020215	0	0	-999
6264	2008020216	0	0	0
6264	2008020217	0	0	0
6264	2008020218	0	0	-999
6264	2008020219	0	0	0
6264	2008020220	0	0	0
6264	2008020221	0	0	-999
6264	2008020222	0	0	0
6264	2008020223	0	0	0
6264	2008020300	0	0	-999
6264	2008020301	0	0	0
6264	2008020302	0	0	0
6264	2008020303	0	0	-999
6264	2008020304	0	0	0
6264	2008020305	0	0	0
6264	2008020306	0	0	-999
6264	2008020307	0	0	0
6264	2008020308	0	0	0
6264	2008020309	0	0	-999
6264	2008020310	0	0	0
6264	2008020311	0	0	0
6264	2008020312	0	0	-999
6264	2008020313	0	0	0
6264	2008020314	0	0	0
6264	2008020315	0	0	-999
6264	2008020316	0	0	0
6264	2008020317	0	0	0
6264	2008020318	0	0	-999
6264	2008020319	0	0	0
6264	2008020320	0	0	0
6264	2008020321	0	0	-999
6264	2008020322	0	0	0
6264	2008020323	0	0	0
6264	2008020400	0	0	-999
6264	2008020401	0	0	0
6264	2008020402	0	0	0
6264	2008020403	0	0	-999
6264	2008020404	0	0	0
6264	2008020405	0	0	0
6264	2008020406	0	0	-999
6264	2008020407	0	0	0
6264	2008020408	0	0	0
6264	2008020409	0	0	-999
6264	2008020410	0	0	0
6264	2008020411	0	0	0
6264	2008020412	0	0	-999
6264	2008020413	1	0.1	-999
6264	2008020414	0	0	0
6264	2008020415	0	0	-999
6264	2008020416	0	0	0
6264	2008020417	0	0	0
6264	2008020418	1	0	-999
6264	2008020419	0	0	0
6264	2008020420	0	0	0
6264	2008020421	0	0	-999
6264	2008020422	0	0	0
6264	2008020423	0	0	0
6264	2008020500	0	0	-999
6264	2008020501	0	0	0
6264	2008020502	0	0	0
6264	2008020503	0	0	-999
6264	2008020504	0	0	0
6264	2008020505	0	0	0
6264	2008020506	0	0	-999
6264	2008020507	0	0	0
6264	2008020508	0	0	0
6264	2008020509	0	0	-999
6264	2008020510	0	0	0
6264	2008020511	0	0	0
6264	2008020512	0	0	-999
6264	2008020513	1	0.3	-999
6264	2008020514	1	0.1	-999
6264	2008020515	0	0	-999
6264	2008020516	0	0	0
6264	2008020517	0	0	0
6264	2008020518	0	0	-999
6264	2008020519	0	0	0
6264	2008020520	0	0	0
6264	2008020521	0	0	-999
6264	2008020522	0	0	0
6264	2008020523	0	0	0
6264	2008020600	0	0	-999
6264	2008020601	0	0	0
6264	2008020602	1	0.5	-999
6264	2008020603	1	5.8	-999
6264	2008020604	0	0	0
6264	2008020605	0	0	0
6264	2008020606	0	0	-999
6264	2008020607	1	1.7	-999
6264	2008020608	1	2.3	-999
6264	2008020609	0	0	-999
6264	2008020610	1	0.9	-999
6264	2008020611	1	2.5	-999
6264	2008020612	1	1.6	-999
6264	2008020613	0	0	0
6264	2008020614	1	0.6	-999
6264	2008020615	1	1.5	-999
6264	2008020616	1	2.9	-999
6264	2008020617	1	0.1	-999
6264	2008020618	0	0	-999
6264	2008020619	0	0	0
6264	2008020620	0	0	0
6264	2008020621	0	0	-999
6264	2008020622	0	0	0
6264	2008020623	0	0	0
6264	2008020700	0	0	-999
6264	2008020701	0	0	0
6264	2008020702	0	0	0
6264	2008020703	0	0	-999
6264	2008020704	0	0	0
6264	2008020705	0	0	0
6264	2008020706	0	0	-999
6264	2008020707	0	0	0
6264	2008020708	0	0	0
6264	2008020709	0	0	-999
6264	2008020710	0	0	0
6264	2008020711	0	0	0
6264	2008020712	0	0	-999
6264	2008020713	0	0	0
6264	2008020714	0	0	0
6264	2008020715	0	0	-999
6264	2008020716	0	0	0
6264	2008020717	0	0	0
6264	2008020718	0	0	-999
6264	2008020719	0	0	0
6264	2008020720	0	0	0
6264	2008020721	0	0	-999
6264	2008020722	0	0	0
6264	2008020723	0	0	0
6264	2008020800	0	0	-999
6264	2008020801	0	0	0
6264	2008020802	0	0	0
6264	2008020803	0	0	-999
6264	2008020804	0	0	0
6264	2008020805	0	0	0
6264	2008020806	0	0	-999
6264	2008020807	0	0	0
6264	2008020808	0	0	0
6264	2008020809	0	0	-999
6264	2008020810	0	0	0
6264	2008020811	0	0	0
6264	2008020812	0	0	-999
6264	2008020813	0	0	0
6264	2008020814	0	0	0
6264	2008020815	0	0	-999
6264	2008020816	0	0	0
6264	2008020817	0	0	0
6264	2008020818	0	0	-999
6264	2008020819	0	0	0
6264	2008020820	0	0	0
6264	2008020821	0	0	-999
6264	2008020822	0	0	0
6264	2008020823	0	0	0
6264	2008020900	0	0	-999
6264	2008020901	0	0	0
6264	2008020902	0	0	0
6264	2008020903	0	0	-999
6264	2008020904	0	0	0
6264	2008020905	0	0	0
6264	2008020906	0	0	-999
6264	2008020907	0	0	0
6264	2008020908	0	0	0
6264	2008020909	0	0	-999
6264	2008020910	0	0	0
6264	2008020911	0	0	0
6264	2008020912	0	0	-999
6264	2008020913	0	0	0
6264	2008020914	0	0	0
6264	2008020915	0	0	-999
6264	2008020916	0	0	0
6264	2008020917	0	0	0
6264	2008020918	0	0	-999
6264	2008020919	0	0	0
6264	2008020920	0	0	0
6264	2008020921	0	0	-999
6264	2008020922	0	0	0
6264	2008020923	0	0	0
6264	2008021000	0	0	-999
6264	2008021001	0	0	0
6264	2008021002	0	0	0
6264	2008021003	0	0	-999
6264	2008021004	0	0	0
6264	2008021005	0	0	0
6264	2008021006	0	0	-999
6264	2008021007	0	0	0
6264	2008021008	0	0	0
6264	2008021009	0	0	-999
6264	2008021010	0	0	0
6264	2008021011	0	0	0
6264	2008021012	0	0	-999
6264	2008021013	0	0	0
6264	2008021014	0	0	0
6264	2008021015	0	0	-999
6264	2008021016	0	0	0
6264	2008021017	0	0	0
6264	2008021018	0	0	-999
6264	2008021019	0	0	0
6264	2008021020	0	0	0
6264	2008021021	0	0	-999
6264	2008021022	0	0	0
6264	2008021023	0	0	0
6264	2008021100	0	0	-999
6264	2008021101	0	0	0
6264	2008021102	0	0	0
6264	2008021103	0	0	-999
6264	2008021104	0	0	0
6264	2008021105	0	0	0
6264	2008021106	0	0	-999
6264	2008021107	0	0	0
6264	2008021108	0	0	0
6264	2008021109	0	0	-999
6264	2008021110	0	0	0
6264	2008021111	0	0	0
6264	2008021112	0	0	-999
6264	2008021113	0	0	0
6264	2008021114	0	0	0
6264	2008021115	0	0	-999
6264	2008021116	0	0	0
6264	2008021117	0	0	0
6264	2008021118	0	0	-999
6264	2008021119	0	0	0
6264	2008021120	0	0	0
6264	2008021121	0	0	-999
6264	2008021122	0	0	0
6264	2008021123	0	0	0
6264	2008021200	0	0	-999
6264	2008021201	0	0	0
6264	2008021202	0	0	0
6264	2008021203	0	0	-999
6264	2008021204	0	0	0
6264	2008021205	0	0	0
6264	2008021206	0	0	-999
6264	2008021207	0	0	0
6264	2008021208	0	0	0
6264	2008021209	0	0	-999
6264	2008021210	0	0	0
6264	2008021211	0	0	0
6264	2008021212	0	0	-999
6264	2008021213	0	0	0
6264	2008021214	0	0	0
6264	2008021215	0	0	-999
6264	2008021216	0	0	0
6264	2008021217	0	0	0
6264	2008021218	0	0	-999
6264	2008021219	0	0	0
6264	2008021220	0	0	0
6264	2008021221	0	0	-999
6264	2008021222	0	0	0
6264	2008021223	0	0	0
6264	2008021300	0	0	-999
6264	2008021301	0	0	0
6264	2008021302	0	0	0
6264	2008021303	0	0	-999
6264	2008021304	0	0	0
6264	2008021305	0	0	0
6264	2008021306	0	0	-999
6264	2008021307	0	0	0
6264	2008021308	0	0	0
6264	2008021309	0	0	-999
6264	2008021310	0	0	0
6264	2008021311	0	0	0
6264	2008021312	0	0	-999
6264	2008021313	0	0	0
6264	2008021314	0	0	0
6264	2008021315	0	0	-999
6264	2008021316	0	0	0
6264	2008021317	0	0	0
6264	2008021318	0	0	-999
6264	2008021319	0	0	0
6264	2008021320	0	0	0
6264	2008021321	0	0	-999
6264	2008021322	0	0	0
6264	2008021323	0	0	0
6264	2008021400	0	0	-999
6264	2008021401	0	0	0
6264	2008021402	0	0	0
6264	2008021403	0	0	-999
6264	2008021404	0	0	0
6264	2008021405	0	0	0
6264	2008021406	0	0	-999
6264	2008021407	0	0	0
6264	2008021408	0	0	0
6264	2008021409	0	0	-999
6264	2008021410	0	0	0
6264	2008021411	0	0	0
6264	2008021412	0	0	-999
6264	2008021413	0	0	0
6264	2008021414	0	0	0
6264	2008021415	0	0	-999
6264	2008021416	0	0	0
6264	2008021417	0	0	0
6264	2008021418	0	0	-999
6264	2008021419	0	0	0
6264	2008021420	0	0	0
6264	2008021421	0	0	-999
6264	2008021422	0	0	0
6264	2008021423	0	0	0
6264	2008021500	0	0	-999
6264	2008021501	0	0	0
6264	2008021502	0	0	0
6264	2008021503	0	0	-999
6264	2008021504	0	0	0
6264	2008021505	0	0	0
6264	2008021506	0	0	-999
6264	2008021507	0	0	0
6264	2008021508	0	0	0
6264	2008021509	0	0	-999
6264	2008021510	0	0	0
6264	2008021511	0	0	0
6264	2008021512	0	0	-999
6264	2008021513	0	0	0
6264	2008021514	0	0	0
6264	2008021515	0	0	-999
6264	2008021516	0	0	0
6264	2008021517	0	0	0
6264	2008021518	0	0	-999
6264	2008021519	0	0	0
6264	2008021520	0	0	0
6264	2008021521	0	0	-999
6264	2008021522	0	0	0
6264	2008021523	0	0	0
6264	2008021600	0	0	-999
6264	2008021601	0	0	0
6264	2008021602	0	0	0
6264	2008021603	0	0	-999
6264	2008021604	0	0	0
6264	2008021605	0	0	0
6264	2008021606	0	0	-999
6264	2008021607	0	0	0
6264	2008021608	0	0	0
6264	2008021609	0	0	-999
6264	2008021610	0	0	0
6264	2008021611	0	0	0
6264	2008021612	0	0	-999
6264	2008021613	0	0	0
6264	2008021614	0	0	0
6264	2008021615	0	0	-999
6264	2008021616	0	0	0
6264	2008021617	0	0	0
6264	2008021618	0	0	-999
6264	2008021619	0	0	0
6264	2008021620	0	0	0
6264	2008021621	0	0	-999
6264	2008021622	0	0	0
6264	2008021623	0	0	0
6264	2008021700	0	0	-999
6264	2008021701	0	0	0
6264	2008021702	0	0	0
6264	2008021703	0	0	-999
6264	2008021704	0	0	0
6264	2008021705	0	0	0
6264	2008021706	0	0	-999
6264	2008021707	0	0	0
6264	2008021708	0	0	0
6264	2008021709	0	0	-999
6264	2008021710	0	0	0
6264	2008021711	0	0	0
6264	2008021712	0	0	-999
6264	2008021713	0	0	0
6264	2008021714	0	0	0
6264	2008021715	0	0	-999
6264	2008021716	0	0	0
6264	2008021717	0	0	0
6264	2008021718	0	0	-999
6264	2008021719	0	0	0
6264	2008021720	0	0	0
6264	2008021721	0	0	-999
6264	2008021722	0	0	0
6264	2008021723	0	0	0
6264	2008021800	0	0	-999
6264	2008021801	0	0	0
6264	2008021802	0	0	0
6264	2008021803	0	0	-999
6264	2008021804	0	0	0
6264	2008021805	0	0	0
6264	2008021806	0	0	-999
6264	2008021807	0	0	0
6264	2008021808	0	0	0
6264	2008021809	0	0	-999
6264	2008021810	0	0	0
6264	2008021811	0	0	0
6264	2008021812	0	0	-999
6264	2008021813	0	0	0
6264	2008021814	0	0	0
6264	2008021815	0	0	-999
6264	2008021816	0	0	0
6264	2008021817	0	0	0
6264	2008021818	0	0	-999
6264	2008021819	0	0	0
6264	2008021820	0	0	0
6264	2008021821	0	0	-999
6264	2008021822	0	0	0
6264	2008021823	0	0	0
6264	2008021900	0	0	-999
6264	2008021901	0	0	0
6264	2008021902	0	0	0
6264	2008021903	0	0	-999
6264	2008021904	0	0	0
6264	2008021905	0	0	0
6264	2008021906	0	0	-999
6264	2008021907	0	0	0
6264	2008021908	0	0	0
6264	2008021909	0	0	-999
6264	2008021910	0	0	0
6264	2008021911	0	0	0
6264	2008021912	0	0	-999
6264	2008021913	0	0	0
6264	2008021914	0	0	0
6264	2008021915	0	0	-999
6264	2008021916	0	0	0
6264	2008021917	0	0	0
6264	2008021918	0	0	-999
6264	2008021919	0	0	0
6264	2008021920	0	0	0
6264	2008021921	0	0	-999
6264	2008021922	0	0	0
6264	2008021923	0	0	0
6264	2008022000	0	0	-999
6264	2008022001	0	0	0
6264	2008022002	0	0	0
6264	2008022003	0	0	-999
6264	2008022004	0	0	0
6264	2008022005	0	0	0
6264	2008022006	0	0	-999
6264	2008022007	0	0	0
6264	2008022008	0	0	0
6264	2008022009	0	0	-999
6264	2008022010	0	0	0
6264	2008022011	0	0	0
6264	2008022012	0	0	-999
6264	2008022013	0	0	0
6264	2008022014	1	0	-999
6264	2008022015	1	0.1	-999
6264	2008022016	1	0	-999
6264	2008022017	0	0	0
6264	2008022018	0	0	-999
6264	2008022019	0	0	0
6264	2008022020	1	0	-999
6264	2008022021	1	0.1	-999
6264	2008022022	0	0	0
6264	2008022023	0	0	0
6264	2008022100	0	0	-999
6264	2008022101	0	0	0
6264	2008022102	0	0	0
6264	2008022103	0	0	-999
6264	2008022104	0	0	0
6264	2008022105	0	0	0
6264	2008022106	0	0	-999
6264	2008022107	0	0	0
6264	2008022108	0	0	0
6264	2008022109	0	0	-999
6264	2008022110	0	0	0
6264	2008022111	0	0	0
6264	2008022112	0	0	-999
6264	2008022113	0	0	0
6264	2008022114	0	0	0
6264	2008022115	0	0	-999
6264	2008022116	0	0	0
6264	2008022117	0	0	0
6264	2008022118	0	0	-999
6264	2008022119	0	0	0
6264	2008022120	1	0.1	-999
6264	2008022121	1	0.1	-999
6264	2008022122	0	0	0
6264	2008022123	0	0	0
6264	2008022200	0	0	-999
6264	2008022201	0	0	0
6264	2008022202	0	0	0
6264	2008022203	0	0	-999
6264	2008022204	0	0	0
6264	2008022205	0	0	0
6264	2008022206	0	0	-999
6264	2008022207	0	0	0
6264	2008022208	0	0	0
6264	2008022209	0	0	-999
6264	2008022210	0	0	0
6264	2008022211	0	0	0
6264	2008022212	0	0	-999
6264	2008022213	0	0	0
6264	2008022214	0	0	0
6264	2008022215	0	0	-999
6264	2008022216	0	0	0
6264	2008022217	0	0	0
6264	2008022218	1	0.3	-999
6264	2008022219	1	0.1	-999
6264	2008022220	0	0	0
6264	2008022221	0	0	-999
6264	2008022222	0	0	0
6264	2008022223	0	0	0
6264	2008022300	0	0	-999
6264	2008022301	0	0	0
6264	2008022302	0	0	0
6264	2008022303	0	0	-999
6264	2008022304	0	0	0
6264	2008022305	0	0	0
6264	2008022306	0	0	-999
6264	2008022307	0	0	0
6264	2008022308	0	0	0
6264	2008022309	0	0	-999
6264	2008022310	0	0	0
6264	2008022311	0	0	0
6264	2008022312	0	0	-999
6264	2008022313	0	0	0
6264	2008022314	0	0	0
6264	2008022315	0	0	-999
6264	2008022316	0	0	0
6264	2008022317	0	0	0
6264	2008022318	0	0	-999
6264	2008022319	0	0	0
6264	2008022320	0	0	0
6264	2008022321	0	0	-999
6264	2008022322	0	0	0
6264	2008022323	0	0	0
6264	2008022400	0	0	-999
6264	2008022401	0	0	0
6264	2008022402	0	0	0
6264	2008022403	0	0	-999
6264	2008022404	0	0	0
6264	2008022405	0	0	0
6264	2008022406	0	0	-999
6264	2008022407	0	0	0
6264	2008022408	0	0	0
6264	2008022409	0	0	-999
6264	2008022410	0	0	0
6264	2008022411	0	0	0
6264	2008022412	0	0	-999
6264	2008022413	0	0	0
6264	2008022414	0	0	0
6264	2008022415	0	0	-999
6264	2008022416	0	0	0
6264	2008022417	0	0	0
6264	2008022418	0	0	-999
6264	2008022419	0	0	0
6264	2008022420	0	0	0
6264	2008022421	0	0	-999
6264	2008022422	0	0	0
6264	2008022423	0	0	0
6264	2008022500	0	0	-999
6264	2008022501	0	0	0
6264	2008022502	1	0	6
6264	2008022503	1	0.2	-999
6264	2008022504	1	1.4	6
6264	2008022505	1	1.5	6
6264	2008022506	1	0.6	-999
6264	2008022507	0	0	0
6264	2008022508	0	0	0
6264	2008022509	0	0	-999
6264	2008022510	0	0	0
6264	2008022511	0	0	0
6264	2008022512	0	0	-999
6264	2008022513	0	0	0
6264	2008022514	0	0	0
6264	2008022515	0	0	-999
6264	2008022516	0	0	0
6264	2008022517	0	0	0
6264	2008022518	0	0	-999
6264	2008022519	0	0	0
6264	2008022520	0	0	0
6264	2008022521	0	0	-999
6264	2008022522	0	0	0
6264	2008022523	0	0	0
6264	2008022600	0	0	-999
6264	2008022601	0	0	0
6264	2008022602	0	0	0
6264	2008022603	0	0	-999
6264	2008022604	0	0	0
6264	2008022605	0	0	0
6264	2008022606	0	0	-999
6264	2008022607	0	0	0
6264	2008022608	0	0	0
6264	2008022609	0	0	-999
6264	2008022610	0	0	0
6264	2008022611	0	0	0
6264	2008022612	1	0.3	-999
6264	2008022613	0	0	0
6264	2008022614	0	0	0
6264	2008022615	0	0	-999
6264	2008022616	1	0.2	6
6264	2008022617	1	0.4	6
6264	2008022618	1	0.5	-999
6264	2008022619	1	2.2	6
6264	2008022620	1	0.2	6
6264	2008022621	1	0	-999
6264	2008022622	1	1.2	-999
6264	2008022623	0	0	0
6264	2008022700	0	0	-999
6264	2008022701	0	0	0
6264	2008022702	0	0	0
6264	2008022703	0	0	-999
6264	2008022704	0	0	0
6264	2008022705	0	0	0
6264	2008022706	0	0	-999
6264	2008022707	0	0	0
6264	2008022708	0	0	0
6264	2008022709	0	0	-999
6264	2008022710	0	0	0
6264	2008022711	0	0	0
6264	2008022712	0	0	-999
6264	2008022713	0	0	0
6264	2008022714	0	0	0
6264	2008022715	0	0	-999
6264	2008022716	0	0	0
6264	2008022717	0	0	0
6264	2008022718	0	0	-999
6264	2008022719	0	0	0
6264	2008022720	0	0	0
6264	2008022721	0	0	-999
6264	2008022722	0	0	0
6264	2008022723	0	0	0
6264	2008022800	0	0	-999
6264	2008022801	0	0	0
6264	2008022802	0	0	0
6264	2008022803	0	0	-999
6264	2008022804	0	0	0
6264	2008022805	0	0	0
6264	2008022806	0	0	-999
6264	2008022807	0	0	0
6264	2008022808	0	0	0
6264	2008022809	0	0	-999
6264	2008022810	0	0	0
6264	2008022811	0	0	0
6264	2008022812	0	0	-999
6264	2008022813	0	0	0
6264	2008022814	0	0	0
6264	2008022815	0	0	-999
6264	2008022816	0	0	0
6264	2008022817	0	0	0
6264	2008022818	0	0	-999
6264	2008022819	0	0	0
6264	2008022820	0	0	0
6264	2008022821	0	0	-999
6264	2008022822	0	0	0
6264	2008022823	0	0	0
6264	2008022900	0	0	-999
6264	2008022901	0	0	0
6264	2008022902	0	0	0
6264	2008022903	0	0	-999
6264	2008022904	0	0	0
6264	2008022905	0	0	0
6264	2008022906	1	0.3	-999
6264	2008022907	0	0	0
6264	2008022908	0	0	0
6264	2008022909	0	0	-999
6264	2008022910	0	0	0
6264	2008022911	0	0	0
6264	2008022912	0	0	-999
6264	2008022913	0	0	0
6264	2008022914	0	0	0
6264	2008022915	0	0	-999
6264	2008022916	0	0	0
6264	2008022917	0	0	0
6264	2008022918	0	0	-999
6264	2008022919	1	0	6
6264	2008022920	1	0.4	6
6264	2008022921	1	2.3	-999
6264	2008022922	1	1.7	6
6264	2008022923	1	2.9	6
6264	2008030100	1	2.1	-999
6264	2008030101	1	1.8	-999
6264	2008030102	1	2.2	-999
6264	2008030103	1	4.3	-999
6264	2008030104	1	1.9	-999
6264	2008030105	1	3.3	-999
6264	2008030106	1	4.6	-999
6264	2008030107	1	0.7	8
6264	2008030108	1	0.1	8
6264	2008030109	0	0	-999
6264	2008030110	1	0.5	8
6264	2008030111	1	0.6	8
6264	2008030112	1	0.4	-999
6264	2008030113	1	2	6
6264	2008030114	1	0.7	6
6264	2008030115	1	0.1	-999
6264	2008030116	0	0	0
6264	2008030117	0	0	0
6264	2008030118	0	0	-999
6264	2008030119	0	0	0
6264	2008030120	0	0	0
6264	2008030121	1	0.2	-999
6264	2008030122	0	0	0
6264	2008030123	1	0.2	6
6264	2008030200	0	0	-999
6264	2008030201	0	0	0
6264	2008030202	1	0.3	6
6264	2008030203	1	0.4	-999
6264	2008030204	1	0.5	6
6264	2008030205	1	1.1	6
6264	2008030206	1	1.2	-999
6264	2008030207	1	0.7	6
6264	2008030208	1	0.2	6
6264	2008030209	1	0	-999
6264	2008030210	1	0.1	6
6264	2008030211	0	0	0
6264	2008030212	0	0	-999
6264	2008030213	0	0	0
6264	2008030214	0	0	0
6264	2008030215	0	0	-999
6264	2008030216	0	0	0
6264	2008030217	0	0	0
6264	2008030218	0	0	-999
6264	2008030219	0	0	0
6264	2008030220	0	0	0
6264	2008030221	0	0	-999
6264	2008030222	0	0	0
6264	2008030223	0	0	0
6264	2008030300	0	0	-999
6264	2008030301	0	0	0
6264	2008030302	0	0	0
6264	2008030303	0	0	-999
6264	2008030304	1	0.1	6
6264	2008030305	1	0.4	6
6264	2008030306	1	0	-999
6264	2008030307	1	0.2	6
6264	2008030308	0	0	0
6264	2008030309	0	0	-999
6264	2008030310	0	0	0
6264	2008030311	0	0	0
6264	2008030312	0	0	-999
6264	2008030313	1	0.3	6
6264	2008030314	0	0	0
6264	2008030315	0	0	-999
6264	2008030316	0	0	0
6264	2008030317	0	0	0
6264	2008030318	0	0	-999
6264	2008030319	0	0	0
6264	2008030320	0	0	0
6264	2008030321	0	0	-999
6264	2008030322	0	0	0
6264	2008030323	0	0	0
6264	2008030400	0	0	-999
6264	2008030401	0	0	0
6264	2008030402	0	0	0
6264	2008030403	0	0	-999
6264	2008030404	0	0	0
6264	2008030405	0	0	0
6264	2008030406	0	0	-999
6264	2008030407	0	0	0
6264	2008030408	0	0	0
6264	2008030409	0	0	-999
6264	2008030410	0	0	0
6264	2008030411	0	0	0
6264	2008030412	0	0	-999
6264	2008030413	0	0	0
6264	2008030414	1	0	-999
6264	2008030415	0	0	-999
6264	2008030416	0	0	0
6264	2008030417	0	0	0
6264	2008030418	0	0	-999
6264	2008030419	0	0	0
6264	2008030420	1	0.1	7
6264	2008030421	1	0.1	-999
6264	2008030422	0	0	0
6264	2008030423	0	0	0
6264	2008030500	0	0	-999
6264	2008030501	0	0	0
6264	2008030502	0	0	0
6264	2008030503	0	0	-999
6264	2008030504	0	0	0
6264	2008030505	0	0	0
6264	2008030506	0	0	-999
6264	2008030507	0	0	0
6264	2008030508	0	0	0
6264	2008030509	1	0.4	-999
6264	2008030510	0	0	0
6264	2008030511	0	0	0
6264	2008030512	0	0	-999
6264	2008030513	0	0	0
6264	2008030514	0	0	0
6264	2008030515	0	0	-999
6264	2008030516	0	0	0
6264	2008030517	0	0	0
6264	2008030518	0	0	-999
6264	2008030519	0	0	0
6264	2008030520	0	0	0
6264	2008030521	0	0	-999
6264	2008030522	0	0	0
6264	2008030523	0	0	0
6264	2008030600	0	0	-999
6264	2008030601	0	0	0
6264	2008030602	0	0	0
6264	2008030603	0	0	-999
6264	2008030604	0	0	0
6264	2008030605	0	0	0
6264	2008030606	0	0	-999
6264	2008030607	0	0	0
6264	2008030608	0	0	0
6264	2008030609	0	0	-999
6264	2008030610	0	0	0
6264	2008030611	0	0	0
6264	2008030612	0	0	-999
6264	2008030613	0	0	0
6264	2008030614	0	0	0
6264	2008030615	0	0	-999
6264	2008030616	0	0	0
6264	2008030617	0	0	0
6264	2008030618	0	0	-999
6264	2008030619	0	0	0
6264	2008030620	1	0	6
6264	2008030621	0	0	-999
6264	2008030622	1	0.1	6
6264	2008030623	0	0	0
6264	2008030700	0	0	-999
6264	2008030701	0	0	0
6264	2008030702	0	0	0
6264	2008030703	0	0	-999
6264	2008030704	0	0	0
6264	2008030705	0	0	0
6264	2008030706	0	0	-999
6264	2008030707	0	0	0
6264	2008030708	0	0	0
6264	2008030709	0	0	-999
6264	2008030710	0	0	0
6264	2008030711	0	0	0
6264	2008030712	0	0	-999
6264	2008030713	0	0	0
6264	2008030714	0	0	0
6264	2008030715	0	0	-999
6264	2008030716	0	0	0
6264	2008030717	0	0	0
6264	2008030718	0	0	-999
6264	2008030719	0	0	0
6264	2008030720	1	0.5	6
6264	2008030721	0	0	-999
6264	2008030722	0	0	0
6264	2008030723	0	0	0
6264	2008030800	0	0	-999
6264	2008030801	0	0	0
6264	2008030802	0	0	0
6264	2008030803	0	0	-999
6264	2008030804	0	0	0
6264	2008030805	0	0	0
6264	2008030806	0	0	-999
6264	2008030807	0	0	0
6264	2008030808	0	0	0
6264	2008030809	0	0	-999
6264	2008030810	0	0	0
6264	2008030811	0	0	0
6264	2008030812	0	0	-999
6264	2008030813	0	0	0
6264	2008030814	0	0	0
6264	2008030815	0	0	-999
6264	2008030816	0	0	0
6264	2008030817	0	0	0
6264	2008030818	0	0	-999
6264	2008030819	0	0	0
6264	2008030820	0	0	0
6264	2008030821	0	0	-999
6264	2008030822	0	0	0
6264	2008030823	0	0	0
6264	2008030900	0	0	-999
6264	2008030901	0	0	0
6264	2008030902	0	0	0
6264	2008030903	0	0	-999
6264	2008030904	0	0	0
6264	2008030905	0	0	0
6264	2008030906	0	0	-999
6264	2008030907	0	0	0
6264	2008030908	0	0	0
6264	2008030909	0	0	-999
6264	2008030910	0	0	0
6264	2008030911	0	0	0
6264	2008030912	0	0	-999
6264	2008030913	0	0	0
6264	2008030914	0	0	0
6264	2008030915	0	0	-999
6264	2008030916	0	0	0
6264	2008030917	0	0	0
6264	2008030918	0	0	-999
6264	2008030919	0	0	0
6264	2008030920	0	0	0
6264	2008030921	0	0	-999
6264	2008030922	0	0	0
6264	2008030923	0	0	0
6264	2008031000	1	0	-999
6264	2008031001	0	0	0
6264	2008031002	0	0	0
6264	2008031003	0	0	-999
6264	2008031004	0	0	0
6264	2008031005	0	0	0
6264	2008031006	0	0	-999
6264	2008031007	0	0	0
6264	2008031008	0	0	0
6264	2008031009	0	0	-999
6264	2008031010	0	0	0
6264	2008031011	0	0	0
6264	2008031012	0	0	-999
6264	2008031013	0	0	0
6264	2008031014	0	0	0
6264	2008031015	1	0.1	-999
6264	2008031016	1	0.2	6
6264	2008031017	1	0.4	6
6264	2008031018	1	0	-999
6264	2008031019	1	0.4	6
6264	2008031020	1	0	6
6264	2008031021	1	0.1	-999
6264	2008031022	0	0	0
6264	2008031023	0	0	0
6264	2008031100	0	0	-999
6264	2008031101	0	0	0
6264	2008031102	0	0	0
6264	2008031103	0	0	-999
6264	2008031104	1	0.3	6
6264	2008031105	1	0.1	6
6264	2008031106	1	0.8	-999
6264	2008031107	1	0.2	6
6264	2008031108	0	0	0
6264	2008031109	0	0	-999
6264	2008031110	0	0	0
6264	2008031111	1	0.1	6
6264	2008031112	1	0.2	-999
6264	2008031113	0	0	0
6264	2008031114	1	0.1	6
6264	2008031115	0	0	-999
6264	2008031116	0	0	0
6264	2008031117	0	0	0
6264	2008031118	0	0	-999
6264	2008031119	1	0.2	6
6264	2008031120	1	0.8	6
6264	2008031121	1	0.5	-999
6264	2008031122	1	0.8	6
6264	2008031123	1	1.3	6
6264	2008031200	0	0	-999
6264	2008031201	0	0	0
6264	2008031202	0	0	0
6264	2008031203	0	0	-999
6264	2008031204	0	0	0
6264	2008031205	0	0	0
6264	2008031206	1	2	-999
6264	2008031207	1	1	8
6264	2008031208	0	0	0
6264	2008031209	0	0	-999
6264	2008031210	0	0	0
6264	2008031211	0	0	0
6264	2008031212	0	0	-999
6264	2008031213	1	0.2	6
6264	2008031214	0	0	0
6264	2008031215	1	0.7	-999
6264	2008031216	1	0.3	6
6264	2008031217	1	0.2	6
6264	2008031218	1	1.8	-999
6264	2008031219	1	0.2	6
6264	2008031220	1	0.1	6
6264	2008031221	0	0	-999
6264	2008031222	0	0	0
6264	2008031223	0	0	0
6264	2008031300	0	0	-999
6264	2008031301	0	0	0
6264	2008031302	0	0	0
6264	2008031303	0	0	-999
6264	2008031304	0	0	0
6264	2008031305	0	0	0
6264	2008031306	0	0	-999
6264	2008031307	0	0	0
6264	2008031308	1	0	6
6264	2008031309	0	0	-999
6264	2008031310	0	0	0
6264	2008031311	0	0	0
6264	2008031312	0	0	-999
6264	2008031313	1	0.1	7
6264	2008031314	1	0.5	6
6264	2008031315	1	0.5	-999
6264	2008031316	0	0	0
6264	2008031317	0	0	0
6264	2008031318	0	0	-999
6264	2008031319	0	0	0
6264	2008031320	1	0	6
6264	2008031321	1	0.1	-999
6264	2008031322	0	0	0
6264	2008031323	0	0	0
6264	2008031400	0	0	-999
6264	2008031401	0	0	0
6264	2008031402	1	0.2	6
6264	2008031403	1	0.1	-999
6264	2008031404	1	0.3	6
6264	2008031405	1	0	6
6264	2008031406	1	0.2	-999
6264	2008031407	1	0.1	6
6264	2008031408	1	0.3	6
6264	2008031409	1	0.1	-999
6264	2008031410	1	0.2	6
6264	2008031411	0	0	0
6264	2008031412	0	0	-999
6264	2008031413	0	0	0
6264	2008031414	0	0	0
6264	2008031415	0	0	-999
6264	2008031416	0	0	0
6264	2008031417	0	0	0
6264	2008031418	0	0	-999
6264	2008031419	0	0	0
6264	2008031420	0	0	0
6264	2008031421	0	0	-999
6264	2008031422	0	0	0
6264	2008031423	0	0	0
6264	2008031500	0	0	-999
6264	2008031501	0	0	0
6264	2008031502	0	0	0
6264	2008031503	0	0	-999
6264	2008031504	0	0	0
6264	2008031505	0	0	0
6264	2008031506	0	0	-999
6264	2008031507	0	0	0
6264	2008031508	0	0	0
6264	2008031509	0	0	-999
6264	2008031510	0	0	0
6264	2008031511	0	0	0
6264	2008031512	0	0	-999
6264	2008031513	0	0	0
6264	2008031514	0	0	0
6264	2008031515	0	0	-999
6264	2008031516	0	0	0
6264	2008031517	0	0	0
6264	2008031518	0	0	-999
6264	2008031519	0	0	0
6264	2008031520	0	0	0
6264	2008031521	0	0	-999
6264	2008031522	0	0	0
6264	2008031523	0	0	0
6264	2008031600	0	0	-999
6264	2008031601	0	0	0
6264	2008031602	0	0	0
6264	2008031603	0	0	-999
6264	2008031604	1	0	-999
6264	2008031605	1	0.9	6
6264	2008031606	1	0.9	-999
6264	2008031607	1	0.3	6
6264	2008031608	0	0	0
6264	2008031609	0	0	-999
6264	2008031610	0	0	0
6264	2008031611	0	0	0
6264	2008031612	0	0	-999
6264	2008031613	1	0	6
6264	2008031614	0	0	0
6264	2008031615	0	0	-999
6264	2008031616	0	0	0
6264	2008031617	1	0.1	6
6264	2008031618	1	0.1	-999
6264	2008031619	1	0	6
6264	2008031620	1	0.3	6
6264	2008031621	1	0.6	-999
6264	2008031622	1	0.3	6
6264	2008031623	1	0.4	6
6264	2008031700	1	0.7	-999
6264	2008031701	1	0.3	6
6264	2008031702	1	0.1	6
6264	2008031703	0	0	-999
6264	2008031704	0	0	0
6264	2008031705	0	0	0
6264	2008031706	0	0	-999
6264	2008031707	0	0	0
6264	2008031708	1	0.2	8
6264	2008031709	0	0	-999
6264	2008031710	0	0	0
6264	2008031711	0	0	0
6264	2008031712	0	0	-999
6264	2008031713	0	0	0
6264	2008031714	0	0	0
6264	2008031715	1	0	-999
6264	2008031716	1	0.1	7
6264	2008031717	1	0.2	7
6264	2008031718	0	0	-999
6264	2008031719	0	0	0
6264	2008031720	1	0.2	7
6264	2008031721	1	0.3	-999
6264	2008031722	0	0	0
6264	2008031723	0	0	0
6264	2008031800	0	0	-999
6264	2008031801	0	0	0
6264	2008031802	0	0	0
6264	2008031803	0	0	-999
6264	2008031804	0	0	0
6264	2008031805	0	0	0
6264	2008031806	0	0	-999
6264	2008031807	1	0.2	7
6264	2008031808	1	0.2	7
6264	2008031809	0	0	-999
6264	2008031810	0	0	0
6264	2008031811	0	0	0
6264	2008031812	0	0	-999
6264	2008031813	0	0	0
6264	2008031814	1	1.2	7
6264	2008031815	1	0.6	-999
6264	2008031816	1	0.3	7
6264	2008031817	0	0	0
6264	2008031818	1	0.4	-999
6264	2008031819	0	0	0
6264	2008031820	0	0	0
6264	2008031821	0	0	-999
6264	2008031822	0	0	0
6264	2008031823	0	0	0
6264	2008031900	0	0	-999
6264	2008031901	0	0	0
6264	2008031902	1	0.7	7
6264	2008031903	1	0.3	-999
6264	2008031904	1	0.2	7
6264	2008031905	1	0.5	7
6264	2008031906	1	1.2	-999
6264	2008031907	1	0.1	7
6264	2008031908	0	0	0
6264	2008031909	0	0	-999
6264	2008031910	1	0.2	7
6264	2008031911	1	0.2	7
6264	2008031912	1	1.4	-999
6264	2008031913	0	0	0
6264	2008031914	1	0	7
6264	2008031915	1	0.1	-999
6264	2008031916	1	0.5	7
6264	2008031917	0	0	0
6264	2008031918	0	0	-999
6264	2008031919	0	0	0
6264	2008031920	0	0	0
6264	2008031921	0	0	-999
6264	2008031922	0	0	0
6264	2008031923	0	0	0
6264	2008032000	1	0.3	-999
6264	2008032001	0	0	0
6264	2008032002	1	0.4	7
6264	2008032003	1	1.3	-999
6264	2008032004	1	0.1	7
6264	2008032005	1	0.5	7
6264	2008032006	1	0	-999
6264	2008032007	0	0	0
6264	2008032008	0	0	0
6264	2008032009	0	0	-999
6264	2008032010	0	0	0
6264	2008032011	1	0.1	7
6264	2008032012	0	0	-999
6264	2008032013	1	0.1	7
6264	2008032014	1	0.3	7
6264	2008032015	1	0.5	-999
6264	2008032016	1	0.1	7
6264	2008032017	1	0	7
6264	2008032018	0	0	-999
6264	2008032019	1	0.1	7
6264	2008032020	1	0.1	7
6264	2008032021	1	0.6	-999
6264	2008032022	1	0.6	7
6264	2008032023	1	1.1	7
6264	2008032100	1	1.9	-999
6264	2008032101	1	0.6	7
6264	2008032102	1	0.9	7
6264	2008032103	1	0.6	-999
6264	2008032104	1	0.1	7
6264	2008032105	0	0	0
6264	2008032106	1	0	-999
6264	2008032107	1	0.2	7
6264	2008032108	1	3	7
6264	2008032109	1	0.2	-999
6264	2008032110	1	0.1	7
6264	2008032111	0	0	0
6264	2008032112	1	1.2	-999
6264	2008032113	1	0.8	7
6264	2008032114	1	0.8	7
6264	2008032115	1	1	-999
6264	2008032116	1	0.9	7
6264	2008032117	0	0	0
6264	2008032118	0	0	-999
6264	2008032119	0	0	0
6264	2008032120	1	0.6	7
6264	2008032121	1	1.2	-999
6264	2008032122	1	1.7	7
6264	2008032123	0	0	0
6264	2008032200	1	0.1	-999
6264	2008032201	1	0.2	7
6264	2008032202	0	0	0
6264	2008032203	0	0	-999
6264	2008032204	0	0	0
6264	2008032205	0	0	0
6264	2008032206	0	0	-999
6264	2008032207	0	0	0
6264	2008032208	0	0	0
6264	2008032209	0	0	-999
6264	2008032210	0	0	0
6264	2008032211	0	0	0
6264	2008032212	1	0.1	-999
6264	2008032213	1	0.3	7
6264	2008032214	1	0.2	7
6264	2008032215	1	0.3	-999
6264	2008032216	1	0.2	7
6264	2008032217	1	0.1	7
6264	2008032218	0	0	-999
6264	2008032219	1	0.2	7
6264	2008032220	1	0.1	7
6264	2008032221	0	0	-999
6264	2008032222	1	0.1	7
6264	2008032223	1	0.1	7
6264	2008032300	1	0.2	-999
6264	2008032301	1	0.2	7
6264	2008032302	1	0.1	7
6264	2008032303	1	0.1	-999
6264	2008032304	0	0	0
6264	2008032305	0	0	0
6264	2008032306	0	0	-999
6264	2008032307	0	0	0
6264	2008032308	0	0	0
6264	2008032309	0	0	-999
6264	2008032310	0	0	0
6264	2008032311	0	0	0
6264	2008032312	0	0	-999
6264	2008032313	0	0	0
6264	2008032314	0	0	0
6264	2008032315	0	0	-999
6264	2008032316	0	0	0
6264	2008032317	0	0	0
6264	2008032318	0	0	-999
6264	2008032319	0	0	0
6264	2008032320	0	0	0
6264	2008032321	0	0	-999
6264	2008032322	0	0	0
6264	2008032323	0	0	0
6264	2008032400	0	0	-999
6264	2008032401	0	0	0
6264	2008032402	0	0	0
6264	2008032403	0	0	-999
6264	2008032404	0	0	0
6264	2008032405	0	0	0
6264	2008032406	0	0	-999
[truncated: 41,789 more rows]
