# Supplementary material for: Gene flow of common ash (Fraxinus excelsior L.) in a fragmented landscape
Source: PLoS One. 2017 Oct 20;12(10):e0186757. doi: 10.1371/journal.pone.0186757 (PMC5650178; doi:10.1371/journal.pone.0186757)
Supplement: S3 Table — (XLSX) [file pone.0186757.s003.xlsx]

## Sheet: Model Comparisons
The Neighbourhood Model Comparisons
	Log-L	n Parameters	AIC	Delta AIC	Weight	Relative Weight
Null (ms, mp, errors)	-14362.8	11	28747.6	1322.9	5.44396e-288	5.44396e-288
Null + exponential kernels	-13803.1	13	27632.2	207.52	8.66173e-46	8.66173e-46
Null + exponential kernels + directionality	-13727.8	17	27489.6	64.88	8.15618e-15	8.15618e-15
Null + exponential-power kernels	-13779.1	15	27588.3	163.56	3.04367e-36	3.04367e-36
Null + exponential-power kernels + directionality	-13693.4	19	27424.7	0	1	1
